# Supplementary material for: Synthesis of Multisubstituted Benzimidazolones via Copper-Catalyzed Oxidative Tandem C–H Aminations and Alkyl Deconstructive Carbofunctionalization
Source: iScience. 2019 Apr 19;15:127–35. doi: 10.1016/j.isci.2019.04.019 (PMC6496510; doi:10.1016/j.isci.2019.04.019)
Supplement: Data S1. The Crystallography Data of 5al [file mmc2.zip]

Archive with 1 entries (1 files):
- 5al.cif
