# Supplementary material for: Synthesis of Multisubstituted Benzimidazolones via Copper-Catalyzed Oxidative Tandem C–H Aminations and Alkyl Deconstructive Carbofunctionalization
Source: iScience. 2019 Apr 19;15:127–35. doi: 10.1016/j.isci.2019.04.019 (PMC6496510; doi:10.1016/j.isci.2019.04.019)
Supplement: Data S1. The Crystallography Data of 5al [file mmc2.zip › 5al.cif]

 
data_5hl
 
_audit_creation_method            SHELXL-2014
_chemical_name_systematic
;
 ?
;
_chemical_name_common             ?
_chemical_melting_point           ?
_chemical_formula_moiety          'C28 H25 N3 O'
_chemical_formula_sum
 'C28 H25 N3 O' 
_chemical_formula_weight          419.51

loop_
 _atom_type_symbol
 _atom_type_description
 _atom_type_scat_dispersion_real
 _atom_type_scat_dispersion_imag
 _atom_type_scat_source
 'C'  'C'   0.0033   0.0016
 'International Tables Vol C Tables 4.2.6.8 and 6.1.1.4'
 'H'  'H'   0.0000   0.0000
 'International Tables Vol C Tables 4.2.6.8 and 6.1.1.4'
 'N'  'N'   0.0061   0.0033
 'International Tables Vol C Tables 4.2.6.8 and 6.1.1.4'
 'O'  'O'   0.0106   0.0060
 'International Tables Vol C Tables 4.2.6.8 and 6.1.1.4'
 
_space_group_crystal_system       monoclinic
_space_group_IT_number            14
_space_group_name_H-M_alt         'P 21/n'
_space_group_name_Hall            '-P 2yn'
 
_shelx_space_group_comment
;
The symmetry employed for this shelxl refinement is uniquely defined
by the following loop, which should always be used as a source of
symmetry information in preference to the above space-group names.
They are only intended as comments.
;
 
loop_
 _space_group_symop_operation_xyz
 'x, y, z'
 '-x+1/2, y+1/2, -z+1/2'
 '-x, -y, -z'
 'x-1/2, -y-1/2, z-1/2'
 
_cell_length_a                    7.9689(6)
_cell_length_b                    11.6429(9)
_cell_length_c                    24.549(2)
_cell_angle_alpha                 90
_cell_angle_beta                  97.043(2)
_cell_angle_gamma                 90
_cell_volume                      2260.5(3)
_cell_formula_units_Z             4
_cell_measurement_temperature     296(2)
_cell_measurement_reflns_used     1447 
_cell_measurement_theta_min       2.42 
_cell_measurement_theta_max       20.23 
 
_exptl_crystal_description        BLOCK 
_exptl_crystal_colour             YELLOW 
_exptl_crystal_density_meas       ? 
_exptl_crystal_density_method     ?              
_exptl_crystal_density_diffrn     1.233          
_exptl_crystal_F_000              888
_exptl_transmission_factor_min    ?                                             
_exptl_transmission_factor_max    ?                                             
_exptl_crystal_size_max           0.220 
_exptl_crystal_size_mid           0.200 
_exptl_crystal_size_min           0.180 
_exptl_absorpt_coefficient_mu     0.076
_shelx_estimated_absorpt_T_min    ? 
_shelx_estimated_absorpt_T_max    ? 
_exptl_absorpt_correction_type    NONE 
_exptl_absorpt_correction_T_min   ? 
_exptl_absorpt_correction_T_max   ? 
_exptl_absorpt_process_details    ? 
 
_exptl_special_details
;
 ?
;
 
_diffrn_ambient_temperature       296(2)
_diffrn_radiation_wavelength      0.71073
_diffrn_radiation_type            MoK\a
_diffrn_source                    'sealed tube'                       
_diffrn_measurement_device_type   'CCD area detector' 
_diffrn_measurement_method        'phi and omega scans'  
_diffrn_detector_area_resol_mean  ? 
_diffrn_reflns_number             14344
_diffrn_reflns_av_unetI/netI      0.0508
_diffrn_reflns_av_R_equivalents   0.0486
_diffrn_reflns_limit_h_min        -9
_diffrn_reflns_limit_h_max        6
_diffrn_reflns_limit_k_min        -13
_diffrn_reflns_limit_k_max        13
_diffrn_reflns_limit_l_min        -29
_diffrn_reflns_limit_l_max        27
_diffrn_reflns_theta_min          2.608
_diffrn_reflns_theta_max          25.027
_diffrn_reflns_theta_full         25.027
_diffrn_measured_fraction_theta_max   0.998
_diffrn_measured_fraction_theta_full  0.998
_diffrn_reflns_Laue_measured_fraction_max    0.998
_diffrn_reflns_Laue_measured_fraction_full   0.998
_diffrn_reflns_point_group_measured_fraction_max   0.998
_diffrn_reflns_point_group_measured_fraction_full  0.998
_reflns_number_total              4002
_reflns_number_gt                 2426
_reflns_threshold_expression      'I > 2\s(I)'
_reflns_Friedel_coverage          0.000
_reflns_Friedel_fraction_max      .
_reflns_Friedel_fraction_full     .
 
_reflns_special_details
;
 Reflections were merged by SHELXL according to the crystal
 class for the calculation of statistics and refinement.
 
 _reflns_Friedel_fraction is defined as the number of unique
 Friedel pairs measured divided by the number that would be
 possible theoretically, ignoring centric projections and
 systematic absences.
;
 
_computing_data_collection        'Bruker SMART'
_computing_cell_refinement        'Bruker SMART'
_computing_data_reduction         'Bruker SAINT'
_computing_structure_solution     'Bruker SHELXTL'
_computing_structure_refinement   'SHELXL-2014 (Sheldrick, 2014)'
_computing_molecular_graphics     'Bruker SHELXTL'
_computing_publication_material   'Bruker SHELXTL'
 
_refine_special_details
;
 ?
;
_refine_ls_structure_factor_coef  Fsqd
_refine_ls_matrix_type            full
_refine_ls_weighting_scheme       calc
_refine_ls_weighting_details
'w=1/[\s^2^(Fo^2^)+(0.0615P)^2^+0.0929P] where P=(Fo^2^+2Fc^2^)/3'
_atom_sites_solution_primary      ?
_atom_sites_solution_secondary    ?
_atom_sites_solution_hydrogens    geom
_refine_ls_hydrogen_treatment     constr
_refine_ls_extinction_method      SHELXL
_refine_ls_extinction_coef        0.0068(12)
_refine_ls_extinction_expression
 'Fc^*^=kFc[1+0.001xFc^2^\l^3^/sin(2\q)]^-1/4^'
_refine_ls_number_reflns          4002
_refine_ls_number_parameters      290
_refine_ls_number_restraints      0
_refine_ls_R_factor_all           0.0915
_refine_ls_R_factor_gt            0.0499
_refine_ls_wR_factor_ref          0.1412
_refine_ls_wR_factor_gt           0.1185
_refine_ls_goodness_of_fit_ref    1.033
_refine_ls_restrained_S_all       1.033
_refine_ls_shift/su_max           0.000
_refine_ls_shift/su_mean          0.000
 
loop_
 _atom_site_label
 _atom_site_type_symbol
 _atom_site_fract_x
 _atom_site_fract_y
 _atom_site_fract_z
 _atom_site_U_iso_or_equiv
 _atom_site_adp_type
 _atom_site_occupancy
 _atom_site_site_symmetry_order  
 _atom_site_calc_flag
 _atom_site_refinement_flags_posn
 _atom_site_refinement_flags_adp
 _atom_site_refinement_flags_occupancy
 _atom_site_disorder_assembly
 _atom_site_disorder_group
O1 O 0.9782(2) 0.20081(15) 0.23642(7) 0.0680(5) Uani 1 1 d . . . . .
N1 N 0.5689(2) 0.33634(16) -0.03104(7) 0.0516(5) Uani 1 1 d . . . . .
N2 N 0.7809(2) 0.26457(16) 0.16448(8) 0.0515(5) Uani 1 1 d . . . . .
N3 N 1.0022(2) 0.16395(15) 0.14440(7) 0.0470(5) Uani 1 1 d . . . . .
C1 C 0.3955(3) 0.1630(2) -0.03449(11) 0.0623(7) Uani 1 1 d . . . . .
H1A H 0.4808 0.1251 -0.0122 0.075 Uiso 1 1 calc R U . . .
C2 C 0.2493(4) 0.1057(3) -0.05299(14) 0.0818(9) Uani 1 1 d . . . . .
H2A H 0.2364 0.0294 -0.0431 0.098 Uiso 1 1 calc R U . . .
C3 C 0.1222(4) 0.1595(4) -0.08582(14) 0.0884(11) Uani 1 1 d . . . . .
H3A H 0.0249 0.1193 -0.0992 0.106 Uiso 1 1 calc R U . . .
C4 C 0.1392(3) 0.2736(3) -0.09889(12) 0.0837(9) Uani 1 1 d . . . . .
H4A H 0.0519 0.3113 -0.1204 0.100 Uiso 1 1 calc R U . . .
C5 C 0.2861(3) 0.3324(3) -0.08010(11) 0.0665(7) Uani 1 1 d . . . . .
H5A H 0.2963 0.4096 -0.0887 0.080 Uiso 1 1 calc R U . . .
C6 C 0.4175(3) 0.27705(19) -0.04871(9) 0.0494(6) Uani 1 1 d . . . . .
C7 C 0.6489(3) 0.40425(18) -0.06872(9) 0.0480(6) Uani 1 1 d . . . . .
C8 C 0.6240(3) 0.3855(2) -0.12486(10) 0.0588(7) Uani 1 1 d . . . . .
H8A H 0.5502 0.3283 -0.1393 0.071 Uiso 1 1 calc R U . . .
C9 C 0.7086(3) 0.4515(3) -0.15935(11) 0.0735(8) Uani 1 1 d . . . . .
H9A H 0.6907 0.4385 -0.1970 0.088 Uiso 1 1 calc R U . . .
C10 C 0.8177(4) 0.5354(3) -0.13910(14) 0.0847(9) Uani 1 1 d . . . . .
H10A H 0.8743 0.5795 -0.1626 0.102 Uiso 1 1 calc R U . . .
C11 C 0.8433(4) 0.5542(2) -0.08339(15) 0.0841(9) Uani 1 1 d . . . . .
H11A H 0.9183 0.6111 -0.0693 0.101 Uiso 1 1 calc R U . . .
C12 C 0.7595(3) 0.4899(2) -0.04820(11) 0.0673(7) Uani 1 1 d . . . . .
H12A H 0.7772 0.5040 -0.0106 0.081 Uiso 1 1 calc R U . . .
C13 C 0.6826(3) 0.28718(18) 0.01293(9) 0.0463(6) Uani 1 1 d . . . . .
C14 C 0.8175(3) 0.22144(19) 0.00068(10) 0.0521(6) Uani 1 1 d . . . . .
H14A H 0.8311 0.2085 -0.0359 0.063 Uiso 1 1 calc R U . . .
C15 C 0.9329(3) 0.17424(19) 0.04128(9) 0.0493(6) Uani 1 1 d . . . . .
H15A H 1.0233 0.1301 0.0327 0.059 Uiso 1 1 calc R U . . .
C16 C 0.9084(3) 0.19539(17) 0.09481(9) 0.0424(5) Uani 1 1 d . . . . .
C17 C 0.7712(3) 0.25971(17) 0.10764(9) 0.0438(5) Uani 1 1 d . . . . .
C18 C 0.6558(3) 0.30701(18) 0.06688(9) 0.0468(6) Uani 1 1 d . . . . .
H18A H 0.5643 0.3502 0.0754 0.056 Uiso 1 1 calc R U . . .
C19 C 0.9244(3) 0.20901(19) 0.18774(10) 0.0508(6) Uani 1 1 d . . . . .
C20 C 1.1658(3) 0.0018(2) 0.18443(10) 0.0574(6) Uani 1 1 d . . . . .
H20A H 1.0795 -0.0152 0.2055 0.069 Uiso 1 1 calc R U . . .
C21 C 1.3073(4) -0.0672(2) 0.18755(11) 0.0705(8) Uani 1 1 d . . . . .
H21A H 1.3176 -0.1297 0.2113 0.085 Uiso 1 1 calc R U . . .
C22 C 1.4327(4) -0.0439(3) 0.15565(12) 0.0742(8) Uani 1 1 d . . . . .
H22A H 1.5262 -0.0921 0.1568 0.089 Uiso 1 1 calc R U . . .
C23 C 1.4205(3) 0.0504(3) 0.12201(12) 0.0732(8) Uani 1 1 d . . . . .
H23A H 1.5069 0.0667 0.1010 0.088 Uiso 1 1 calc R U . . .
C24 C 1.2812(3) 0.1212(2) 0.11911(11) 0.0628(7) Uani 1 1 d . . . . .
H24A H 1.2738 0.1855 0.0965 0.075 Uiso 1 1 calc R U . . .
C25 C 1.1522(3) 0.09562(18) 0.15019(9) 0.0482(6) Uani 1 1 d . . . . .
C26 C 0.6653(3) 0.3298(2) 0.19534(10) 0.0615(7) Uani 1 1 d . . . . .
H26A H 0.5666 0.3484 0.1689 0.074 Uiso 1 1 calc R U . . .
C27 C 0.7418(3) 0.4428(2) 0.21426(12) 0.0804(9) Uani 1 1 d . . . . .
H27A H 0.6646 0.4839 0.2342 0.121 Uiso 1 1 calc R U . . .
H27B H 0.8457 0.4297 0.2377 0.121 Uiso 1 1 calc R U . . .
H27C H 0.7642 0.4873 0.1830 0.121 Uiso 1 1 calc R U . . .
C28 C 0.6000(4) 0.2587(3) 0.23894(13) 0.0937(11) Uani 1 1 d . . . . .
H28A H 0.5255 0.3043 0.2580 0.141 Uiso 1 1 calc R U . . .
H28B H 0.5396 0.1938 0.2224 0.141 Uiso 1 1 calc R U . . .
H28C H 0.6932 0.2325 0.2644 0.141 Uiso 1 1 calc R U . . .
 
loop_
 _atom_site_aniso_label
 _atom_site_aniso_U_11
 _atom_site_aniso_U_22
 _atom_site_aniso_U_33
 _atom_site_aniso_U_23
 _atom_site_aniso_U_13
 _atom_site_aniso_U_12
O1 0.0846(12) 0.0771(12) 0.0402(11) -0.0032(9) -0.0007(9) 0.0090(10)
N1 0.0521(11) 0.0558(12) 0.0446(12) 0.0092(9) -0.0031(9) -0.0144(9)
N2 0.0570(12) 0.0560(12) 0.0417(12) -0.0003(9) 0.0066(9) 0.0062(9)
N3 0.0523(11) 0.0468(11) 0.0416(12) 0.0026(9) 0.0048(9) 0.0010(9)
C1 0.0636(16) 0.0538(15) 0.0712(19) -0.0068(13) 0.0157(13) -0.0103(13)
C2 0.072(2) 0.076(2) 0.102(3) -0.0237(18) 0.0274(18) -0.0270(17)
C3 0.061(2) 0.121(3) 0.086(2) -0.044(2) 0.0198(17) -0.035(2)
C4 0.0510(18) 0.130(3) 0.068(2) -0.0097(19) -0.0004(14) -0.0084(18)
C5 0.0550(16) 0.0840(19) 0.0584(18) 0.0055(14) -0.0016(13) -0.0051(14)
C6 0.0492(14) 0.0563(15) 0.0428(14) -0.0043(11) 0.0062(11) -0.0082(11)
C7 0.0517(14) 0.0445(13) 0.0460(15) 0.0069(11) -0.0010(10) -0.0064(11)
C8 0.0622(16) 0.0610(15) 0.0516(17) 0.0056(13) 0.0011(12) -0.0123(13)
C9 0.0745(19) 0.089(2) 0.0561(18) 0.0213(15) 0.0063(14) -0.0113(16)
C10 0.084(2) 0.086(2) 0.084(3) 0.0379(18) 0.0125(17) -0.0177(17)
C11 0.089(2) 0.0596(17) 0.101(3) 0.0156(17) 0.0013(18) -0.0348(15)
C12 0.0813(19) 0.0541(15) 0.0633(19) 0.0022(13) -0.0034(14) -0.0187(14)
C13 0.0491(14) 0.0478(13) 0.0416(14) 0.0060(11) 0.0041(10) -0.0073(11)
C14 0.0616(15) 0.0571(15) 0.0383(14) 0.0025(11) 0.0089(11) -0.0071(12)
C15 0.0526(14) 0.0494(14) 0.0466(15) 0.0006(11) 0.0087(11) 0.0003(11)
C16 0.0483(13) 0.0385(12) 0.0406(14) 0.0056(10) 0.0062(10) -0.0060(10)
C17 0.0534(14) 0.0436(12) 0.0352(14) 0.0000(10) 0.0088(10) -0.0068(11)
C18 0.0477(13) 0.0448(13) 0.0479(15) 0.0017(11) 0.0065(11) -0.0030(10)
C19 0.0638(16) 0.0518(14) 0.0357(15) -0.0010(11) 0.0020(11) -0.0043(12)
C20 0.0697(17) 0.0532(15) 0.0482(16) 0.0039(12) 0.0030(12) 0.0006(13)
C21 0.091(2) 0.0620(17) 0.0554(18) 0.0077(14) -0.0027(15) 0.0169(15)
C22 0.076(2) 0.074(2) 0.070(2) -0.0091(16) -0.0041(15) 0.0224(15)
C23 0.0631(18) 0.078(2) 0.080(2) 0.0013(17) 0.0132(15) 0.0046(15)
C24 0.0615(16) 0.0541(15) 0.0741(19) 0.0083(13) 0.0128(14) 0.0010(13)
C25 0.0546(15) 0.0432(13) 0.0451(14) -0.0007(11) -0.0005(11) -0.0010(11)
C26 0.0693(17) 0.0675(17) 0.0497(16) -0.0064(13) 0.0156(13) 0.0103(13)
C27 0.089(2) 0.0656(18) 0.087(2) -0.0174(16) 0.0098(16) 0.0108(15)
C28 0.116(3) 0.093(2) 0.082(2) -0.0008(18) 0.051(2) 0.0070(19)
 
_geom_special_details
;
 All esds (except the esd in the dihedral angle between two l.s. planes)
 are estimated using the full covariance matrix.  The cell esds are taken
 into account individually in the estimation of esds in distances, angles
 and torsion angles; correlations between esds in cell parameters are only
 used when they are defined by crystal symmetry.  An approximate (isotropic)
 treatment of cell esds is used for estimating esds involving l.s. planes.
;
 
loop_
 _geom_bond_atom_site_label_1
 _geom_bond_atom_site_label_2
 _geom_bond_distance
 _geom_bond_site_symmetry_2
 _geom_bond_publ_flag
O1 C19 1.223(3) . ?
N1 C6 1.412(3) . ?
N1 C13 1.440(3) . ?
N1 C7 1.426(3) . ?
N2 C19 1.375(3) . ?
N2 C17 1.389(3) . ?
N2 C26 1.473(3) . ?
N3 C19 1.398(3) . ?
N3 C16 1.397(3) . ?
N3 C25 1.429(3) . ?
C1 C2 1.371(4) . ?
C1 C6 1.390(3) . ?
C2 C3 1.366(4) . ?
C3 C4 1.377(4) . ?
C4 C5 1.385(4) . ?
C5 C6 1.381(3) . ?
C7 C12 1.384(3) . ?
C7 C8 1.385(3) . ?
C8 C9 1.379(3) . ?
C9 C10 1.361(4) . ?
C10 C11 1.375(4) . ?
C11 C12 1.376(3) . ?
C13 C14 1.382(3) . ?
C13 C18 1.387(3) . ?
C14 C15 1.385(3) . ?
C15 C16 1.374(3) . ?
C16 C17 1.393(3) . ?
C17 C18 1.387(3) . ?
C20 C25 1.375(3) . ?
C20 C21 1.379(3) . ?
C21 C22 1.370(3) . ?
C22 C23 1.370(4) . ?
C23 C24 1.377(3) . ?
C24 C25 1.386(3) . ?
C26 C27 1.500(3) . ?
C26 C28 1.496(3) . ?
 
loop_
 _geom_angle_atom_site_label_1
 _geom_angle_atom_site_label_2
 _geom_angle_atom_site_label_3
 _geom_angle
 _geom_angle_site_symmetry_1
 _geom_angle_site_symmetry_3
 _geom_angle_publ_flag
C6 N1 C13 118.13(17) . . ?
C6 N1 C7 120.35(19) . . ?
C13 N1 C7 114.63(17) . . ?
C19 N2 C17 109.79(18) . . ?
C19 N2 C26 124.7(2) . . ?
C17 N2 C26 125.19(19) . . ?
C19 N3 C16 108.98(18) . . ?
C19 N3 C25 125.25(19) . . ?
C16 N3 C25 125.77(18) . . ?
C2 C1 C6 120.7(3) . . ?
C3 C2 C1 120.7(3) . . ?
C2 C3 C4 119.5(3) . . ?
C5 C4 C3 120.1(3) . . ?
C6 C5 C4 120.5(3) . . ?
C5 C6 C1 118.4(2) . . ?
C5 C6 N1 120.3(2) . . ?
C1 C6 N1 121.3(2) . . ?
C12 C7 C8 118.9(2) . . ?
C12 C7 N1 118.6(2) . . ?
C8 C7 N1 122.5(2) . . ?
C9 C8 C7 120.1(2) . . ?
C8 C9 C10 120.9(3) . . ?
C9 C10 C11 119.2(3) . . ?
C12 C11 C10 120.9(3) . . ?
C7 C12 C11 120.0(3) . . ?
C14 C13 C18 121.0(2) . . ?
C14 C13 N1 119.4(2) . . ?
C18 C13 N1 119.6(2) . . ?
C13 C14 C15 121.9(2) . . ?
C16 C15 C14 117.2(2) . . ?
C15 C16 C17 121.4(2) . . ?
C15 C16 N3 131.5(2) . . ?
C17 C16 N3 107.15(18) . . ?
C16 C17 C18 121.3(2) . . ?
C16 C17 N2 107.50(19) . . ?
C18 C17 N2 131.2(2) . . ?
C17 C18 C13 117.2(2) . . ?
O1 C19 N2 128.1(2) . . ?
O1 C19 N3 125.4(2) . . ?
N2 C19 N3 106.5(2) . . ?
C25 C20 C21 120.0(2) . . ?
C22 C21 C20 120.1(3) . . ?
C21 C22 C23 120.0(3) . . ?
C24 C23 C22 120.5(2) . . ?
C25 C24 C23 119.4(2) . . ?
C20 C25 C24 120.0(2) . . ?
C20 C25 N3 120.4(2) . . ?
C24 C25 N3 119.6(2) . . ?
N2 C26 C27 110.8(2) . . ?
N2 C26 C28 112.1(2) . . ?
C27 C26 C28 115.3(2) . . ?
 
_refine_diff_density_max    0.193
_refine_diff_density_min   -0.145
_refine_diff_density_rms    0.035

_shelxl_version_number 2014-3

_shelx_res_file
;
TITL 2 in P2(1)/n
CELL 0.71073   7.9689  11.6429  24.5488  90.000  97.043  90.000
ZERR   4.00   0.0006   0.0009   0.0020   0.000   0.002   0.000
LATT  1
SYMM 0.5-X, 0.5+Y, 0.5-Z
SFAC C H N O
UNIT 112 100 12 4
TEMP 23.000

L.S. 20
BOND
ACTA
FMAP 2
PLAN 20
SHEL 8.0 0.84

WGHT    0.061500    0.092900
EXTI    0.006753
FVAR       0.19612
O1    4    0.978242    0.200810    0.236425    11.00000    0.08464    0.07712 =
         0.04017   -0.00319   -0.00074    0.00896
N1    3    0.568939    0.336337   -0.031040    11.00000    0.05208    0.05581 =
         0.04463    0.00919   -0.00306   -0.01442
N2    3    0.780873    0.264570    0.164485    11.00000    0.05696    0.05602 =
         0.04165   -0.00027    0.00655    0.00616
N3    3    1.002158    0.163950    0.144396    11.00000    0.05225    0.04680 =
         0.04163    0.00256    0.00483    0.00102
C1    1    0.395489    0.162990   -0.034490    11.00000    0.06362    0.05380 =
         0.07122   -0.00680    0.01567   -0.01032
AFIX  43
H1A   2    0.480824    0.125142   -0.012195    11.00000   -1.20000
AFIX   0
C2    1    0.249272    0.105700   -0.052991    11.00000    0.07195    0.07580 =
         0.10187   -0.02366    0.02741   -0.02700
AFIX  43
H2A   2    0.236426    0.029397   -0.043090    11.00000   -1.20000
AFIX   0
C3    1    0.122194    0.159483   -0.085820    11.00000    0.06094    0.12087 =
         0.08593   -0.04389    0.01979   -0.03513
AFIX  43
H3A   2    0.024943    0.119342   -0.099237    11.00000   -1.20000
AFIX   0
C4    1    0.139200    0.273590   -0.098895    11.00000    0.05101    0.13038 =
         0.06793   -0.00969   -0.00043   -0.00843
AFIX  43
H4A   2    0.051881    0.311261   -0.120387    11.00000   -1.20000
AFIX   0
C5    1    0.286092    0.332356   -0.080099    11.00000    0.05500    0.08403 =
         0.05838    0.00549   -0.00161   -0.00505
AFIX  43
H5A   2    0.296294    0.409642   -0.088682    11.00000   -1.20000
AFIX   0
C6    1    0.417504    0.277047   -0.048710    11.00000    0.04922    0.05632 =
         0.04279   -0.00434    0.00622   -0.00818
C7    1    0.648931    0.404254   -0.068725    11.00000    0.05166    0.04450 =
         0.04605    0.00691   -0.00101   -0.00645
C8    1    0.624041    0.385495   -0.124857    11.00000    0.06218    0.06103 =
         0.05161    0.00559    0.00111   -0.01233
AFIX  43
H8A   2    0.550182    0.328271   -0.139305    11.00000   -1.20000
AFIX   0
C9    1    0.708563    0.451503   -0.159352    11.00000    0.07455    0.08944 =
         0.05613    0.02134    0.00633   -0.01132
AFIX  43
H9A   2    0.690725    0.438502   -0.196996    11.00000   -1.20000
AFIX   0
C10   1    0.817693    0.535388   -0.139101    11.00000    0.08403    0.08632 =
         0.08426    0.03788    0.01248   -0.01766
AFIX  43
H10A  2    0.874272    0.579489   -0.162645    11.00000   -1.20000
AFIX   0
C11   1    0.843309    0.554166   -0.083390    11.00000    0.08944    0.05957 =
         0.10081    0.01557    0.00126   -0.03479
AFIX  43
H11A  2    0.918271    0.611086   -0.069308    11.00000   -1.20000
AFIX   0
C12   1    0.759541    0.489888   -0.048202    11.00000    0.08130    0.05413 =
         0.06334    0.00221   -0.00339   -0.01873
AFIX  43
H12A  2    0.777233    0.503973   -0.010646    11.00000   -1.20000
AFIX   0
C13   1    0.682590    0.287183    0.012929    11.00000    0.04908    0.04777 =
         0.04159    0.00604    0.00411   -0.00731
C14   1    0.817458    0.221440    0.000681    11.00000    0.06156    0.05710 =
         0.03832    0.00252    0.00892   -0.00711
AFIX  43
H14A  2    0.831051    0.208534   -0.035907    11.00000   -1.20000
AFIX   0
C15   1    0.932911    0.174238    0.041282    11.00000    0.05264    0.04937 =
         0.04660    0.00061    0.00866    0.00029
AFIX  43
H15A  2    1.023290    0.130070    0.032690    11.00000   -1.20000
AFIX   0
C16   1    0.908360    0.195386    0.094812    11.00000    0.04832    0.03846 =
         0.04059    0.00560    0.00616   -0.00603
C17   1    0.771204    0.259712    0.107639    11.00000    0.05335    0.04358 =
         0.03524    0.00005    0.00880   -0.00684
C18   1    0.655787    0.307012    0.066880    11.00000    0.04771    0.04481 =
         0.04794    0.00170    0.00648   -0.00302
AFIX  43
H18A  2    0.564318    0.350188    0.075384    11.00000   -1.20000
AFIX   0
C19   1    0.924378    0.209009    0.187737    11.00000    0.06379    0.05180 =
         0.03570   -0.00095    0.00196   -0.00430
C20   1    1.165753    0.001780    0.184428    11.00000    0.06971    0.05319 =
         0.04817    0.00386    0.00300    0.00060
AFIX  43
H20A  2    1.079545   -0.015160    0.205477    11.00000   -1.20000
AFIX   0
C21   1    1.307276   -0.067247    0.187550    11.00000    0.09128    0.06200 =
         0.05544    0.00766   -0.00267    0.01692
AFIX  43
H21A  2    1.317605   -0.129720    0.211332    11.00000   -1.20000
AFIX   0
C22   1    1.432693   -0.043875    0.155647    11.00000    0.07584    0.07361 =
         0.06988   -0.00912   -0.00408    0.02242
AFIX  43
H22A  2    1.526158   -0.092052    0.156837    11.00000   -1.20000
AFIX   0
C23   1    1.420477    0.050391    0.122010    11.00000    0.06313    0.07792 =
         0.07965    0.00132    0.01319    0.00464
AFIX  43
H23A  2    1.506913    0.066718    0.100960    11.00000   -1.20000
AFIX   0
C24   1    1.281208    0.121186    0.119113    11.00000    0.06146    0.05409 =
         0.07410    0.00827    0.01283    0.00104
AFIX  43
H24A  2    1.273827    0.185549    0.096510    11.00000   -1.20000
AFIX   0
C25   1    1.152188    0.095623    0.150191    11.00000    0.05457    0.04324 =
         0.04508   -0.00073   -0.00052   -0.00098
C26   1    0.665264    0.329819    0.195344    11.00000    0.06933    0.06748 =
         0.04970   -0.00645    0.01558    0.01028
AFIX  13
H26A  2    0.566617    0.348355    0.168916    11.00000   -1.20000
AFIX   0
C27   1    0.741817    0.442834    0.214260    11.00000    0.08869    0.06560 =
         0.08654   -0.01737    0.00978    0.01076
AFIX  33
H27A  2    0.664618    0.483904    0.234236    11.00000   -1.50000
H27B  2    0.845672    0.429682    0.237652    11.00000   -1.50000
H27C  2    0.764159    0.487250    0.182998    11.00000   -1.50000
AFIX   0
C28   1    0.600023    0.258743    0.238937    11.00000    0.11556    0.09279 =
         0.08235   -0.00084    0.05078    0.00702
AFIX  33
H28A  2    0.525456    0.304299    0.257999    11.00000   -1.50000
H28B  2    0.539566    0.193773    0.222373    11.00000   -1.50000
H28C  2    0.693170    0.232533    0.264421    11.00000   -1.50000

AFIX   0
HKLF 4

REM  2 in P2(1)/n
REM R1 =  0.0499 for    2426 Fo > 4sig(Fo)  and  0.0915 for all    4002 data
REM    290 parameters refined using      0 restraints

END

WGHT      0.0564      0.1613

REM Highest difference peak  0.193,  deepest hole -0.145,  1-sigma level  0.035
Q1    1   0.5338  0.2937  0.1992  11.00000  0.05    0.19
Q2    1   0.7611  0.3075  0.0894  11.00000  0.05    0.16
Q3    1   0.8011  0.1770 -0.0647  11.00000  0.05    0.13
Q4    1   0.7759  0.1949  0.1017  11.00000  0.05    0.13
Q5    1   0.6007  0.3715 -0.0508  11.00000  0.05    0.13
Q6    1   0.4847  0.2857  0.2527  11.00000  0.05    0.12
Q7    1   0.5973  0.1797  0.2325  11.00000  0.05    0.12
Q8    1   0.9662  0.2182  0.2474  11.00000  0.05    0.12
Q9    1  -0.2184  0.0939 -0.0961  11.00000  0.05    0.12
Q10   1   1.0743  0.1582  0.2476  11.00000  0.05    0.12
Q11   1   0.7356  0.2815  0.2813  11.00000  0.05    0.12
Q12   1   0.8133  0.1585  0.0238  11.00000  0.05    0.12
Q13   1   0.8762  0.1333  0.2498  11.00000  0.05    0.12
Q14   1   0.6316  0.5188  0.2109  11.00000  0.05    0.12
Q15   1   0.8460  0.2503  0.2558  11.00000  0.05    0.12
Q16   1   1.2957  0.0235  0.0894  11.00000  0.05    0.11
Q17   1   0.7281  0.3052  0.2298  11.00000  0.05    0.11
Q18   1   0.6263  0.2770 -0.0502  11.00000  0.05    0.11
Q19   1   1.1402  0.1125  0.2351  11.00000  0.05    0.11
Q20   1   0.7556  0.3222  0.2563  11.00000  0.05    0.11
;
_shelx_res_checksum    8472

_shelx_hkl_file
;
  -1   0   0   -0.48    0.05
   1   0   0   -0.40    0.06
  -2   0   0  287.18    5.68
  -3   0   0    0.07    0.19
  -4   0   0    4.79    0.67
  -5   0   0    0.01    0.26
  -6   0   0    1.28    0.52
  -7   0   0   -0.20    0.37
  -8   0   0    1.07    0.62
  -9   0   0    0.29    0.49
   0  -1   0   -0.33    0.05
   0  -1   0   -0.36    0.05
   0  -1   0   -0.40    0.07
   0   1   0   -0.40    0.07
   0   1   0   -0.40    0.04
  -1  -1   0   91.50    1.94
   1  -1   0   92.60    2.00
   1  -1   0   94.69    1.96
  -1  -1   0   92.85    1.92
  -1   1   0   92.37    1.99
  -1   1   0   91.97    1.96
  -2  -1   0   67.17    1.73
  -2  -1   0   66.62    1.47
   2  -1   0   68.60    1.49
  -2   1   0   67.35    1.51
  -2   1   0   70.00    1.81
   2   1   0   68.83    1.47
  -3  -1   0   10.29    0.35
   3  -1   0   10.59    0.39
  -3  -1   0   10.36    0.34
  -3  -1   0   11.00    0.72
  -3   1   0   10.82    0.88
  -3   1   0   10.61    0.40
   4  -1   0   27.27    0.64
  -4  -1   0   26.17    1.27
  -4   1   0   26.19    1.29
  -5  -1   0    0.08    0.31
  -5   1   0    0.35    0.32
  -6  -1   0   26.16    1.56
  -6   1   0   24.01    1.56
  -7  -1   0    5.08    0.96
  -7   1   0    5.32    0.97
  -8  -1   0   12.85    1.57
  -8   1   0   14.16    1.67
  -9  -1   0    1.07    0.67
  -9   1   0   -0.03    0.46
   0  -2   0  378.32    6.98
   0  -2   0  387.15    7.43
   0  -2   0  375.09    6.89
   0   2   0  378.51    7.41
   0   2   0  369.96    6.88
   1  -2   0  336.66    6.59
  -1  -2   0  324.64    6.54
   1   2   0  329.30    6.57
  -1   2   0  334.46    6.60
  -1   2   0  334.99    6.30
  -2  -2   0  124.84    2.79
   2  -2   0  126.20    2.80
  -2  -2   0  122.12    2.77
  -2   2   0  128.00    2.94
   2   2   0  126.68    2.79
  -2   2   0  127.78    2.84
  -3  -2   0    1.60    0.35
  -3  -2   0    1.41    0.23
   3  -2   0    1.18    0.23
  -3   2   0    1.04    0.33
   3   2   0    1.33    0.23
  -3   2   0    1.09    0.23
  -4  -2   0    2.82    0.29
  -4  -2   0    1.48    0.41
  -4  -2   0    2.72    0.28
   4  -2   0    2.37    0.29
  -4   2   0    3.07    0.34
  -4   2   0    2.43    0.52
  -5  -2   0    5.91    0.26
  -5  -2   0    6.74    0.88
   5  -2   0    5.85    0.38
  -5  -2   0    5.97    0.27
  -5   2   0    5.65    0.85
  -5   2   0    6.45    0.37
  -6  -2   0    0.75    0.44
  -6   2   0    0.80    0.45
  -7  -2   0    2.13    0.71
  -7   2   0    1.68    0.61
  -8  -2   0    0.82    0.60
  -8   2   0    0.29    0.49
  -9  -2   0    1.81    0.70
  -9   2   0    3.34    0.94
   0  -3   0   -0.02    0.07
   0   3   0    0.02    0.06
   0   3   0    0.15    0.14
  -1   3   0  820.03   15.39
  -1   3   0  845.32   16.15
   1   3   0  853.93   16.14
  -1   3   0  850.45   15.36
   2   3   0  207.09    4.53
  -2   3   0  201.94    4.55
  -2   3   0  210.14    4.45
  -3  -3   0    0.22    0.25
  -3   3   0    0.59    0.24
   3   3   0    0.83    0.28
  -3   3   0    0.52    0.27
  -4  -3   0    9.21    0.89
   4   3   0    8.76    0.56
  -4   3   0    8.72    0.70
  -4   3   0    7.20    0.85
  -5  -3   0   -0.07    0.28
  -5  -3   0   -0.05    0.12
  -5   3   0   -0.21    0.21
  -5   3   0   -0.10    0.13
  -6  -3   0    4.15    0.82
   6  -3   0    3.66    0.42
  -6  -3   0    3.66    0.31
  -6   3   0    3.82    0.81
  -7  -3   0    0.31    0.43
  -7   3   0    0.21    0.44
  -8  -3   0    0.33    0.44
  -8   3   0   -0.07    0.42
  -9  -3   0    0.60    0.65
  -9   3   0    0.03    0.42
   0  -4   0   45.48    1.14
   0   4   0   46.01    1.25
   0   4   0   45.91    1.66
  -1   4   0    3.87    0.57
  -1   4   0    4.21    0.19
  -1   4   0    4.28    0.44
   1   4   0    3.98    0.55
   2   4   0   36.67    1.46
  -2   4   0   36.70    1.47
  -2   4   0   37.60    1.34
  -3  -4   0    0.94    0.32
   3   4   0    0.08    0.14
  -3   4   0    0.82    0.31
  -3   4   0    0.20    0.23
  -4  -4   0    0.44    0.29
  -4   4   0    1.06    0.34
   4   4   0    0.90    0.32
  -4   4   0    0.67    0.35
  -5  -4   0   17.98    1.45
  -5  -4   0   16.84    0.91
  -5   4   0   17.11    0.96
  -5   4   0   17.99    1.54
  -6  -4   0    0.80    0.23
  -6  -4   0    0.15    0.45
  -6   4   0    1.06    0.32
  -6   4   0    0.24    0.40
  -7  -4   0    1.43    0.64
  -7   4   0    1.44    0.61
  -8  -4   0    0.92    0.64
  -8   4   0    1.68    0.71
  -9  -4   0    0.04    0.52
  -9   4   0    0.01    0.46
   0  -5   0   -0.02    0.10
   0   5   0   -0.03    0.20
   0   5   0    0.16    0.13
  -1   5   0  149.43    3.35
   1   5   0  149.96    3.94
  -1   5   0  143.33    3.89
   2   5   0    3.52    0.60
  -2   5   0    3.24    0.58
  -2   5   0    4.80    0.23
  -2   5   0    3.11    0.51
  -3   5   0    0.26    0.26
   3   5   0    1.33    0.40
  -3   5   0    0.48    0.33
  -4  -5   0    6.45    0.79
  -4   5   0    8.21    0.91
  -4   5   0    6.87    0.91
   4   5   0    6.42    0.77
  -5  -5   0    2.02    0.54
   5   5   0    2.38    0.48
  -5   5   0    1.83    0.51
  -5   5   0    3.28    0.58
  -6  -5   0    0.24    0.43
  -6  -5   0    0.14    0.23
  -6   5   0   -0.46    0.26
  -6   5   0    0.20    0.27
  -7  -5   0    4.07    0.93
  -7   5   0    4.18    0.93
  -8  -5   0   -0.39    0.34
  -8   5   0   -0.13    0.41
   0  -6   0    5.27    0.42
   0   6   0    5.73    0.57
   0   6   0    4.27    0.70
  -1  -6   0   21.31    0.99
   1   6   0   22.09    1.33
  -1   6   0   21.76    0.97
  -1   6   0   23.23    1.36
  -2   6   0   61.77    1.98
  -2   6   0   57.29    2.30
   2   6   0   60.48    2.33
   3   6   0   44.69    1.93
  -3   6   0   47.43    2.03
  -3   6   0   45.65    1.78
  -4  -6   0    0.36    0.30
  -4   6   0   -0.23    0.21
  -4   6   0   -0.37    0.22
   4   6   0    0.13    0.30
  -5  -6   0   -0.34    0.31
   5   6   0   -0.05    0.24
  -5   6   0   -0.27    0.22
  -5   6   0   -0.12    0.28
  -6  -6   0    0.15    0.28
  -6  -6   0   -0.15    0.36
  -6   6   0   -0.06    0.28
  -6   6   0   -0.29    0.25
  -7  -6   0    0.44    0.44
  -7   6   0   -0.37    0.31
  -8  -6   0    0.03    0.51
  -8   6   0    0.08    0.41
   0  -7   0    0.06    0.13
   0   7   0   -0.07    0.13
   0   7   0    0.06    0.25
  -1  -7   0    1.87    0.38
  -1   7   0    1.49    0.35
  -1   7   0    1.24    0.49
   1   7   0    1.38    0.50
  -2  -7   0    0.52    0.34
  -2   7   0    0.36    0.36
   2   7   0    0.16    0.31
  -2   7   0    0.86    0.32
  -3   7   0    0.13    0.09
   3   7   0    0.11    0.33
  -3   7   0    0.40    0.26
  -3   7   0    0.24    0.38
  -4  -7   0   11.58    1.12
   4   7   0    8.52    1.09
  -4   7   0   11.42    1.26
  -4   7   0   10.14    1.11
  -5  -7   0    1.06    0.54
  -5   7   0    0.73    0.44
  -5   7   0    0.71    0.44
   5   7   0   -0.05    0.20
  -6  -7   0    3.85    0.74
  -6  -7   0    2.83    0.76
  -6   7   0    3.86    0.79
  -6   7   0    2.54    0.74
  -7  -7   0    0.13    0.43
  -7   7   0   -0.09    0.38
  -8  -7   0    0.33    0.51
  -8   7   0    0.30    0.46
   0  -8   0   18.78    0.72
   0   8   0   17.61    0.95
   0   8   0   16.83    1.65
  -1  -8   0    3.02    0.48
   1   8   0    2.19    0.63
  -1   8   0    0.98    0.49
  -1   8   0    1.25    0.35
  -2  -8   0   17.16    1.13
  -2   8   0   17.18    1.04
  -2   8   0   17.45    1.69
   2   8   0   18.44    1.69
  -3  -8   0   12.25    1.24
  -3   8   0   11.85    1.41
  -3   8   0   11.73    1.13
   3   8   0   11.31    1.35
  -4   8   0    3.84    0.86
  -4   8   0    2.96    0.66
   4   8   0    3.20    0.80
  -5  -8   0    1.66    0.55
   5   8   0    1.50    0.53
  -5   8   0    1.00    0.49
  -5   8   0    1.85    0.61
  -6  -8   0   -0.05    0.33
  -6   8   0    0.05    0.34
   6   8   0   -0.05    0.33
  -6   8   0    0.30    0.38
  -7  -8   0    0.11    0.46
  -7   8   0    0.45    0.45
   0  -9   0   -0.07    0.12
   0   9   0    0.10    0.22
   0   9   0    0.20    0.40
  -1  -9   0    5.19    0.63
  -1   9   0    6.38    0.76
   1   9   0    5.93    1.07
  -1   9   0    4.03    0.89
  -2  -9   0    0.01    0.27
  -2   9   0   -0.36    0.33
  -2   9   0    0.25    0.28
   2   9   0    0.69    0.44
  -3  -9   0   11.12    1.26
  -3   9   0    9.82    1.34
   3   9   0   10.86    1.44
  -3   9   0    7.79    0.97
  -4  -9   0   14.06    1.54
  -4   9   0   11.89    1.28
   4   9   0   12.85    1.56
  -4   9   0   11.40    1.49
  -5  -9   0    2.39    0.81
  -5  -9   0    2.38    0.65
  -5   9   0    3.26    0.84
  -5   9   0    3.18    0.75
   5   9   0    3.06    0.77
  -6  -9   0   -0.19    0.42
  -6  -9   0    0.82    0.68
  -6   9   0    0.53    0.49
  -6   9   0   -0.16    0.36
   6   9   0    0.08    0.27
  -7  -9   0    0.56    0.61
  -7  -9   0    1.40    0.67
  -7   9   0    0.57    0.52
   0 -10   0    0.79    0.21
   0  10   0    0.31    0.27
   0  10   0   -0.13    0.33
  -1 -10   0    2.13    0.44
  -1  10   0    1.68    0.45
   1  10   0    2.41    0.75
  -1  10   0    1.38    0.65
  -2 -10   0   -0.16    0.28
  -2  10   0   -0.11    0.40
   2  10   0   -0.14    0.37
  -2  10   0    0.38    0.34
  -3 -10   0    9.68    1.18
   3  10   0    8.77    1.35
  -3  10   0   13.87    1.71
  -3  10   0   10.71    1.21
  -4 -10   0    3.74    0.87
  -4  10   0    3.44    0.74
   4  10   0    2.45    0.78
  -4  10   0    3.06    0.90
  -5 -10   0    1.69    0.61
  -5 -10   0    0.77    0.58
   5  10   0    1.34    0.62
  -5  10   0    1.22    0.64
  -5  10   0    1.03    0.60
  -6 -10   0    0.88    0.59
  -6 -10   0    0.48    0.61
   6  10   0    0.12    0.44
  -6  10   0    0.65    0.49
  -6  10   0    1.43    0.64
   0  11   0    0.06    0.43
  -1 -11   0    9.67    0.85
   1  11   0    7.72    1.38
  -1  11   0    8.12    1.40
  -1  11   0    6.62    0.88
  -2 -11   0    0.07    0.34
   2  11   0    0.13    0.46
  -2  11   0    0.05    0.51
  -2  11   0   -0.25    0.21
  -3 -11   0    2.95    0.74
   3  11   0    2.46    0.84
  -3  11   0    2.04    0.57
  -3  11   0    2.89    0.91
  -4 -11   0    1.21    0.62
  -4  11   0    0.72    0.46
  -4  11   0    1.02    0.68
   4  11   0    0.97    0.60
  -5 -11   0    1.46    0.61
  -5 -11   0   -0.33    0.45
  -5  11   0    0.66    0.57
   5  11   0   -0.08    0.37
  -5  11   0    0.38    0.43
   0  12   0    0.20    0.54
   1  12   0    1.67    0.76
  -1  12   0    0.68    0.38
  -1  12   0    0.37    0.56
  -2  12   0   -0.03    0.30
  -2  12   0   -0.27    0.50
   2  12   0   -0.50    0.47
  -3 -12   0    0.07    0.40
   3  12   0   -0.36    0.34
  -3  12   0    0.55    0.39
  -3  12   0    0.05    0.46
  -4 -12   0    0.44    0.55
  -4  12   0    0.18    0.32
   4  12   0   -0.63    0.39
  -4  12   0    0.69    0.62
   0  13   0    0.35    0.59
  -1  13   0    0.39    0.35
   1  13   0    0.24    0.55
  -1  13   0    0.22    0.52
   2  13   0    0.29    0.54
  -2  13   0   -0.05    0.53
  -2  13   0    0.44    0.38
  -3  13   0    0.54    0.62
  -3  13   0    0.23    0.39
   3  13   0   -0.16    0.49
  -9   0   1   -0.19    0.37
  -8   0   1   -0.37    0.36
  -7   0   1   10.93    1.36
  -6   0   1   -0.12    0.29
  -5   0   1    5.85    0.85
  -4   0   1   -0.07    0.21
  -3   0   1    0.17    0.19
  -2   0   1   -0.07    0.15
   1   0  -1   37.71    0.93
  -1   0   1   37.18    0.77
  -1   0   1   38.02    0.93
   1   0  -1   37.53    0.77
   0   0  -1   -0.18    0.01
   0   0   1   -0.18    0.01
   0   0  -1   -0.19    0.01
   0   0   1   -0.16    0.01
   1   0   1   -0.01    0.08
  -1   0  -1   -0.04    0.06
   1   0   1    0.05    0.05
  -1   0  -1   -0.02    0.05
  -2   0  -1   -0.11    0.14
   2   0   1    0.06    0.05
  -2   0  -1   -0.12    0.08
  -3   0  -1    9.78    0.81
  -3   0  -1    7.95    0.27
   3   0   1    8.00    0.27
  -4   0  -1    0.22    0.27
  -5   0  -1   41.39    1.87
  -6   0  -1   -0.10    0.30
  -7   0  -1    0.42    0.42
  -8   0  -1   -0.11    0.38
  -9   0  -1    0.45    0.50
  -9  -1   1   -0.09    0.45
  -9   1   1   -0.14    0.40
  -8  -1   1    0.63    0.56
  -8   1   1    0.99    0.53
  -7  -1   1   -0.17    0.32
  -7   1   1    0.05    0.36
  -6  -1   1   12.33    1.28
  -6   1   1   11.81    1.29
  -5  -1   1    9.38    1.00
  -5   1   1    8.60    1.01
  -4  -1   1    0.44    0.30
  -4   1   1    0.05    0.24
  -3  -1   1   25.06    0.61
   3  -1  -1   25.32    0.67
  -3  -1   1   26.83    1.08
  -3   1   1   26.45    1.11
   3   1  -1   25.08    0.62
  -2  -1   1   24.19    0.88
   2  -1  -1   25.22    0.70
  -2  -1   1   23.69    0.65
  -2   1   1   24.56    0.68
  -2   1   1   24.76    0.92
   2   1  -1   24.52    0.67
  -1  -1   1  399.21    7.57
   1  -1  -1  407.21    7.61
   1  -1  -1  404.50    7.45
  -1  -1   1  401.46    7.32
  -1   1   1  402.99    7.44
  -1   1   1  401.32    7.60
   1   1  -1  400.63    7.31
   0  -1   1    3.20    0.13
   0  -1   1    3.35    0.15
   0  -1   1    3.16    0.21
   0  -1  -1    3.15    0.16
   0  -1  -1    3.17    0.21
   0   1   1    3.34    0.17
   0   1  -1    3.43    0.22
   0   1  -1    3.30    0.16
   0   1   1    3.15    0.21
  -1  -1  -1   15.28    0.50
   1  -1   1   15.21    0.51
   1  -1   1   14.75    0.55
  -1   1  -1   15.73    0.57
  -1   1  -1   14.78    0.51
  -2  -1  -1  197.81    3.93
  -2  -1  -1  196.54    3.95
  -2  -1  -1  203.28    4.16
   2  -1   1  201.89    3.95
  -2   1  -1  205.29    4.25
  -2   1  -1  201.20    3.98
   3  -1   1    8.00    0.39
  -3  -1  -1    7.28    0.34
  -3  -1  -1    7.38    0.32
  -3  -1  -1    8.25    0.74
  -3   1  -1    6.77    0.36
  -3   1  -1    8.03    0.76
  -4  -1  -1    7.13    0.28
  -4  -1  -1    7.48    0.83
  -4  -1  -1    7.31    0.29
   4  -1   1    7.09    0.34
  -4   1  -1    7.48    0.34
  -4   1  -1    6.17    0.77
  -5  -1  -1    4.41    0.73
  -5   1  -1    4.47    0.77
  -6  -1  -1    0.23    0.41
  -6   1  -1    0.41    0.46
  -7  -1  -1   10.95    1.38
  -7   1  -1   13.56    1.52
  -8  -1  -1    0.94    0.55
  -8   1  -1    1.41    0.64
  -9  -1  -1    1.57    0.72
  -9   1  -1    2.29    0.80
  -9  -2   1    0.89    0.59
  -9   2   1    1.97    0.75
  -8  -2   1    0.04    0.41
  -8   2   1    0.36    0.46
  -7  -2   1    1.09    0.56
  -7   2   1    2.07    0.66
  -6  -2   1    0.46    0.38
  -6   2   1   -0.56    0.29
  -5  -2   1    0.06    0.31
   5  -2  -1   -0.02    0.08
   5  -2  -1    0.27    0.13
  -5   2   1   -0.01    0.22
  -4  -2   1   11.48    0.99
  -4  -2   1    9.00    0.42
   4  -2  -1    9.66    0.48
  -4   2   1   10.02    0.96
  -4   2   1    8.33    0.47
  -3  -2   1   14.25    0.59
   3  -2  -1   16.51    0.67
  -3  -2   1   15.77    0.81
  -3   2   1   15.73    0.67
  -3   2   1   15.86    0.88
   3   2  -1   15.50    0.63
  -2  -2   1  597.70   11.07
   2  -2  -1  598.35   11.44
  -2  -2   1  585.39   11.37
  -2   2   1  614.19   11.29
   2   2  -1  601.53   11.42
  -2   2   1  596.72   11.43
  -1  -2   1  625.52   12.04
   1  -2  -1  637.39   12.08
   1   2  -1  638.54   12.07
  -1   2   1  632.42   12.09
  -1   2   1  637.32   11.60
   0  -2   1   43.11    1.24
   0  -2   1   44.83    1.00
   0  -2   1   44.36    0.99
   0  -2  -1   42.45    1.25
   0  -2  -1   43.92    1.04
   0   2   1   43.59    1.05
   0   2  -1   43.61    1.01
   0   2  -1   44.19    1.27
   0   2   1   45.19    1.28
  -1  -2  -1  981.57   18.53
   1  -2   1  975.94   18.51
   1   2   1 1000.00   18.54
  -1   2  -1  997.73   18.57
  -1   2  -1  996.49   17.86
   2  -2   1   56.72    1.51
  -2  -2  -1   56.25    1.50
  -2  -2  -1   57.53    1.56
  -2   2  -1   56.29    1.62
   2   2   1   49.42    1.43
  -2   2  -1   58.37    1.55
  -3  -2  -1   91.92    2.20
  -3  -2  -1   96.78    2.21
   3  -2   1   95.78    2.24
  -3  -2  -1   97.53    2.52
  -3   2  -1   91.26    2.58
  -3   2  -1   92.56    2.26
  -4  -2  -1    0.61    0.34
   4  -2   1    1.25    0.25
  -4  -2  -1    1.47    0.22
  -4  -2  -1    0.85    0.20
  -4   2  -1    0.38    0.28
  -4   2  -1    0.77    0.22
  -5  -2  -1   -0.02    0.13
   5  -2   1   -0.10    0.16
  -5  -2  -1    0.02    0.09
  -5  -2  -1    0.35    0.35
  -5   2  -1    0.08    0.12
  -5   2  -1   -0.20    0.24
  -6  -2  -1    0.22    0.36
  -6   2  -1    0.09    0.31
  -7  -2  -1   -0.45    0.31
  -7   2  -1   -0.14    0.35
  -8  -2  -1    0.31    0.43
  -8   2  -1    0.52    0.54
  -9  -2  -1    1.36    0.69
  -9   2  -1    0.14    0.42
  -9  -3   1    0.90    0.63
  -9   3   1   -0.13    0.36
  -8  -3   1    1.33    0.66
  -8   3   1    1.71    0.66
  -7  -3   1    3.29    0.76
  -7   3   1    1.68    0.63
   6  -3  -1    3.59    0.38
  -6  -3   1    3.69    0.75
  -6  -3   1    4.09    0.29
  -6   3   1    3.41    0.75
  -5  -3   1    2.57    0.57
  -5  -3   1    2.97    0.36
  -5   3   1    1.27    0.44
  -5   3   1    3.01    0.39
  -4  -3   1   13.48    1.06
   4   3  -1   11.90    0.66
  -4   3   1   14.41    1.18
  -4   3   1   12.82    0.71
  -3  -3   1    8.80    0.74
  -3   3   1    8.01    0.79
  -3   3   1    8.60    0.72
   3   3  -1    8.38    0.69
  -2   3   1   27.13    1.05
   2   3  -1   25.62    1.04
  -2   3   1   24.92    1.04
  -1   3   1   57.94    1.52
   1   3  -1   58.07    1.74
  -1   3   1   58.98    1.77
   0  -3   1   33.48    0.85
   0  -3   1   32.77    0.89
   0   3   1   32.70    0.93
   0   3  -1   31.34    1.18
   0   3  -1   31.83    0.86
   0   3   1   35.68    1.24
   0   3  -1   31.14    0.88
  -1   3  -1  252.16    4.98
   1   3   1  253.45    5.38
  -1   3  -1  248.93    4.71
  -1   3  -1  255.27    5.42
   2   3   1   19.19    0.88
  -2   3  -1   19.41    0.90
  -2   3  -1   18.28    0.87
  -3  -3  -1  187.56    4.27
   3   3   1  188.40    4.19
  -3   3  -1  195.89    4.47
  -3   3  -1  188.90    4.29
  -4  -3  -1    3.12    0.42
  -4  -3  -1    3.10    0.56
  -4   3  -1    2.61    0.55
  -4   3  -1    2.88    0.43
  -5  -3  -1   -0.04    0.13
  -5  -3  -1   -0.13    0.27
  -5   3  -1    0.22    0.29
  -5   3  -1    0.36    0.20
  -6  -3  -1    0.04    0.17
  -6  -3  -1    0.04    0.40
  -6   3  -1   -0.18    0.25
  -6   3  -1    0.09    0.16
  -7  -3  -1    8.30    1.21
  -7   3  -1   11.05    1.43
  -8  -3  -1    1.32    0.63
  -8   3  -1    1.98    0.72
  -9  -3  -1    1.29    0.72
  -9   3  -1    2.94    0.91
  -9  -4   1    0.62    0.58
  -9   4   1   -0.29    0.39
  -8  -4   1    0.25    0.50
  -8   4   1    0.37    0.47
  -7  -4   1   -0.44    0.29
  -7   4   1   -0.18    0.31
  -6  -4   1    0.83    0.52
  -6  -4   1    0.54    0.23
  -6   4   1    1.13    0.32
  -6   4   1    0.82    0.46
  -5  -4   1    0.03    0.30
  -5   4   1   -0.18    0.21
   5   4  -1    0.48    0.22
  -5   4   1    0.73    0.29
  -4  -4   1   43.34    1.64
  -4   4   1   41.64    1.77
   4   4  -1   42.24    1.53
  -4   4   1   41.31    1.57
  -3  -4   1   41.27    1.42
  -3   4   1   36.24    1.50
  -3   4   1   40.00    1.53
  -2   4   1  158.41    3.93
   2   4  -1  162.03    3.92
  -2   4   1  158.71    3.66
  -1  -4   1    6.46    0.58
  -1   4   1    6.45    0.55
   1   4  -1    6.11    0.68
  -1   4   1    6.26    0.70
   0  -4   1  103.68    2.24
   0   4   1  104.62    2.38
   0   4  -1  106.06    2.30
   0   4   1  105.73    2.89
   0   4  -1  108.52    2.91
  -1   4  -1   87.77    1.83
  -1   4  -1   89.42    2.17
  -1   4  -1   89.30    2.58
   1   4   1   92.68    2.58
   2   4   1    0.25    0.24
  -2   4  -1    0.59    0.24
  -2   4  -1    0.34    0.25
  -3   4  -1   35.62    1.46
  -3   4  -1   36.20    1.49
  -4  -4  -1    3.69    0.61
  -4   4  -1    3.59    0.55
  -4   4  -1    3.62    0.63
   4   4   1    3.47    0.50
  -5  -4  -1    5.72    0.88
  -5  -4  -1    5.15    0.58
  -5   4  -1    5.75    0.87
  -5   4  -1    3.99    0.58
  -6  -4  -1    0.93    0.47
  -6  -4  -1    0.98    0.28
  -6   4  -1    0.63    0.44
  -6   4  -1    1.63    0.38
  -7  -4  -1    2.24    0.71
  -7   4  -1    1.63    0.60
  -8  -4  -1    1.00    0.62
  -8   4  -1    0.37    0.51
  -9  -4  -1    0.85    0.69
  -9   4  -1    0.05    0.53
  -8  -5   1   -0.35    0.46
  -8   5   1    0.78    0.51
  -7  -5   1    2.83    0.74
  -7   5   1    2.81    0.75
  -6  -5   1    1.12    0.50
  -6  -5   1    1.08    0.36
  -6   5   1    0.96    0.47
  -6   5   1    0.79    0.35
  -5  -5   1    9.80    1.05
   5   5  -1   10.94    0.98
  -5   5   1   13.37    1.11
  -5   5   1   11.87    1.24
  -4  -5   1   37.45    1.56
  -4   5   1   39.02    1.65
   4   5  -1   37.06    1.57
  -4   5   1   34.02    1.63
   3   5  -1  181.26    4.53
  -3   5   1  176.57    4.53
  -3   5   1  181.09    4.36
  -2   5   1    3.45    0.14
  -2   5   1    2.98    0.48
   2   5  -1    3.45    0.58
  -2   5   1    3.14    0.56
  -1  -5   1   26.60    1.08
  -1   5   1   26.78    1.35
  -1   5   1   27.75    1.07
   1   5  -1   27.85    1.37
   0  -5   1   23.36    0.76
   0  -5  -1   22.13    0.75
   0   5  -1   23.34    0.85
   0   5   1   22.27    1.22
   0   5   1   24.29    0.91
   0   5  -1   25.19    1.28
   1   5   1   21.70    1.22
  -1   5  -1   22.09    0.91
  -1   5  -1   22.34    0.67
  -1   5  -1   24.35    1.27
  -2   5  -1  164.69    4.21
   2   5   1  154.29    4.08
  -2   5  -1  160.88    3.75
  -2   5  -1  157.80    3.13
  -3   5  -1    3.23    0.61
  -3   5  -1    2.34    0.47
   3   5   1    2.25    0.51
  -4  -5  -1    0.62    0.34
   4   5   1    0.38    0.25
  -4   5  -1    0.33    0.27
  -4   5  -1    0.25    0.27
  -5  -5  -1    2.48    0.63
  -5  -5  -1    4.35    0.64
  -5   5  -1    3.89    0.76
  -5   5  -1    2.86    0.58
  -6  -5  -1    0.88    0.31
  -6  -5  -1    0.78    0.48
  -6   5  -1    0.78    0.33
  -6   5  -1    0.06    0.35
  -7  -5  -1   -0.04    0.42
  -7   5  -1    0.73    0.48
  -8  -5  -1   -0.12    0.47
  -8   5  -1    0.37    0.49
  -8  -6   1    0.51    0.58
  -8   6   1    0.45    0.50
  -7  -6   1   -0.24    0.40
  -7   6   1    0.97    0.51
  -6  -6   1    1.15    0.53
  -6   6   1    2.11    0.63
   6   6  -1    1.72    0.47
  -6   6   1    1.84    0.50
  -5  -6   1    1.45    0.53
   5   6  -1    1.44    0.46
  -5   6   1    0.87    0.45
  -5   6   1    2.20    0.57
  -4  -6   1    3.91    0.64
  -4   6   1    3.36    0.66
  -4   6   1    4.22    0.71
   4   6  -1    3.19    0.64
  -3   6   1   -0.47    0.21
  -3   6   1    0.26    0.23
   3   6  -1   -0.23    0.22
  -2  -6   1  114.05    3.20
  -2   6   1  119.82    3.07
  -2   6   1  117.22    3.56
   2   6  -1  115.89    3.52
  -1  -6   1    1.21    0.32
  -1   6   1    0.70    0.24
  -1   6   1    1.29    0.45
   1   6  -1    0.77    0.36
   0  -6   1    5.57    0.44
   0  -6  -1    6.15    0.45
   0   6  -1    4.19    0.72
   0   6   1    5.14    0.53
   0   6   1    4.32    0.74
   0   6  -1    4.67    0.49
   1   6   1    3.48    0.67
  -1   6  -1    3.83    0.50
  -1   6  -1    2.81    0.61
  -2   6  -1    3.20    0.65
   2   6   1    2.80    0.60
  -2   6  -1    3.13    0.26
  -2   6  -1    1.97    0.42
  -3   6  -1   29.11    1.55
  -3   6  -1   24.06    1.26
   3   6   1   27.74    1.46
  -4  -6  -1    8.54    0.98
  -4   6  -1    9.70    1.10
  -4   6  -1    8.41    1.03
   4   6   1   10.17    1.09
  -5  -6  -1    8.61    1.07
  -5   6  -1    9.26    1.16
  -5   6  -1    8.83    1.02
   5   6   1    7.90    0.92
  -6  -6  -1    1.26    0.57
  -6  -6  -1   -0.10    0.28
  -6   6  -1    0.53    0.43
  -6   6  -1    0.80    0.44
  -7  -6  -1    0.80    0.54
  -7   6  -1    1.12    0.59
  -8  -6  -1    1.53    0.71
  -8   6  -1    2.12    0.77
  -8  -7   1    0.09    0.52
  -8   7   1    0.30    0.41
  -7  -7   1    0.87    0.59
  -7   7   1    0.73    0.50
  -6  -7   1    1.80    0.59
   6   7  -1    1.90    0.54
  -6   7   1    1.31    0.59
  -6   7   1    1.48    0.53
  -5  -7   1    6.07    0.91
  -5   7   1    5.58    0.91
  -5   7   1    4.34    0.81
  -4  -7   1    1.72    0.51
  -4   7   1    0.62    0.44
   4   7  -1    1.03    0.46
  -4   7   1    2.27    0.57
  -3  -7   1   19.35    1.30
  -3   7   1   20.49    1.20
   3   7  -1   20.97    1.72
  -3   7   1   16.89    1.51
  -2  -7   1    3.65    0.61
   2   7  -1    3.01    0.65
  -2   7   1    2.16    0.59
  -2   7   1    3.20    0.53
  -1  -7   1    9.01    0.80
   1   7  -1   10.16    1.20
  -1   7   1    8.85    0.79
  -1   7   1    7.90    1.04
   0  -7  -1    6.05    0.42
   0  -7   1    7.05    0.43
   0   7   1    6.48    0.67
   0   7  -1    7.66    0.69
   0   7  -1    7.15    1.00
   0   7   1    7.25    0.98
  -1  -7  -1    4.10    0.55
  -1   7  -1    4.54    0.81
   1   7   1    4.36    0.80
  -1   7  -1    3.28    0.47
   2   7   1   12.48    1.31
  -2   7  -1   13.67    0.47
  -2   7  -1   15.72    0.94
  -2   7  -1   17.04    1.57
  -3   7  -1    1.43    0.20
  -3   7  -1    1.26    0.41
  -3   7  -1    0.86    0.43
   3   7   1    1.82    0.57
  -4   7  -1    9.52    1.06
  -4   7  -1    9.64    1.17
   4   7   1    9.31    1.13
  -5  -7  -1    2.45    0.68
  -5   7  -1    1.17    0.51
   5   7   1    0.08    0.22
  -5   7  -1    1.16    0.51
  -6  -7  -1    2.24    0.73
  -6  -7  -1    1.62    0.57
  -6   7  -1    1.73    0.64
  -6   7  -1    1.89    0.59
  -7  -7  -1   -0.17    0.46
  -7   7  -1    2.83    0.77
  -8  -7  -1    0.40    0.60
  -8   7  -1   -0.33    0.40
  -7  -8   1    0.64    0.64
  -7  -8   1   -0.02    0.47
  -7   8   1   -0.37    0.30
  -6  -8   1    0.22    0.43
  -6   8   1    0.20    0.33
   6   8  -1   -0.06    0.31
  -6   8   1    0.08    0.36
  -5  -8   1    0.27    0.49
  -5  -8   1    0.10    0.37
  -5   8   1    1.20    0.53
  -5   8   1   -0.19    0.29
   5   8  -1    0.49    0.42
  -4  -8   1   37.77    2.05
  -4   8   1   38.13    1.88
   4   8  -1   42.55    2.19
  -4   8   1   37.30    2.06
  -3  -8   1    0.90    0.47
  -3   8   1    1.41    0.56
  -3   8   1    1.27    0.45
   3   8  -1    1.07    0.49
  -2  -8   1    1.12    0.40
   2   8  -1    1.13    0.49
  -2   8   1    0.97    0.38
  -2   8   1    0.97    0.50
  -1  -8   1    0.23    0.21
   1   8  -1    0.46    0.42
  -1   8   1    0.13    0.22
  -1   8   1   -0.11    0.25
   0  -8  -1    6.78    0.43
   0  -8   1    6.26    0.42
   0   8  -1    6.15    1.01
   0   8   1    6.25    0.69
   0   8   1    6.38    1.05
   0   8  -1    6.58    0.69
  -1  -8  -1    0.10    0.21
   1   8   1    0.24    0.31
  -1   8  -1    0.78    0.29
  -1   8  -1    0.88    0.46
  -2  -8  -1    0.65    0.37
  -2   8  -1    0.83    0.36
   2   8   1    0.99    0.47
  -2   8  -1    0.82    0.48
   3   8   1   11.56    1.34
  -3   8  -1   10.93    1.11
  -3   8  -1    9.54    1.24
  -4   8  -1    0.00    0.23
   4   8   1   -0.36    0.34
  -4   8  -1    0.52    0.41
  -5  -8  -1    2.32    0.62
   5   8   1    3.07    0.73
  -5   8  -1    2.09    0.62
  -5   8  -1    1.84    0.60
  -6  -8  -1    0.21    0.41
  -6  -8  -1   -0.35    0.36
  -6   8  -1   -0.07    0.31
  -6   8  -1    0.33    0.41
  -7  -8  -1    0.07    0.47
  -7   8  -1    0.13    0.38
  -7  -9   1    0.10    0.47
  -7  -9   1   -0.15    0.48
  -7   9   1   -0.09    0.40
  -6  -9   1    0.62    0.50
  -6  -9   1    0.74    0.57
  -6   9   1    1.48    0.62
  -6   9   1    0.72    0.50
   6   9  -1    0.27    0.31
  -5  -9   1    5.49    0.91
  -5  -9   1    5.16    1.07
   5   9  -1    4.77    0.94
  -5   9   1    5.14    0.93
  -5   9   1    6.31    1.10
  -4  -9   1    1.24    0.54
  -4   9   1    1.81    0.54
   4   9  -1    0.87    0.51
  -4   9   1    0.86    0.52
  -3  -9   1    7.55    1.04
  -3   9   1    6.85    0.91
   3   9  -1    5.47    1.01
  -3   9   1    6.28    1.08
  -2  -9   1    1.18    0.42
   2   9  -1    1.15    0.55
  -2   9   1    0.83    0.39
  -2   9   1    0.54    0.48
  -1  -9   1    9.28    0.83
  -1   9   1    8.34    1.25
   1   9  -1    7.65    1.24
  -1   9   1    9.46    0.93
   0  -9   1    3.52    0.38
   0  -9  -1    3.48    0.37
   0   9   1    2.67    0.52
   0   9  -1    4.81    0.63
   0   9  -1    3.21    0.81
   0   9   1    2.88    0.77
  -1  -9  -1    0.51    0.29
  -1   9  -1    0.65    0.42
  -1   9  -1    0.22    0.22
   1   9   1    0.25    0.41
  -2  -9  -1   19.96    1.25
   2   9   1   19.63    1.88
  -2   9  -1   22.67    1.24
  -2   9  -1   23.19    2.08
  -3  -9  -1    3.78    0.77
  -3   9  -1    4.18    0.70
   3   9   1    3.00    0.82
  -3   9  -1    4.02    0.91
  -4   9  -1    7.94    1.25
   4   9   1    6.50    1.09
  -4   9  -1    7.52    1.03
  -5  -9  -1    0.44    0.45
   5   9   1    0.78    0.48
  -5   9  -1    0.51    0.42
  -5   9  -1    1.37    0.57
  -6  -9  -1    0.64    0.50
  -6  -9  -1    1.58    0.70
  -6   9  -1    1.11    0.59
  -6   9  -1    0.48    0.47
  -7  -9  -1    0.72    0.59
  -7   9  -1   -0.05    0.40
  -6 -10   1   -0.03    0.47
  -6 -10   1   -0.05    0.50
   6  10  -1    0.32    0.46
  -6  10   1    0.03    0.46
  -6  10   1    0.18    0.38
  -5 -10   1    5.04    1.07
  -5 -10   1    5.77    0.96
   5  10  -1    4.30    0.95
  -5  10   1    5.79    1.14
  -5  10   1    4.96    0.91
  -4 -10   1    9.43    1.32
   4  10  -1    6.64    1.22
  -4  10   1    6.96    1.22
  -4  10   1    7.86    1.09
  -3 -10   1    0.09    0.39
  -3  10   1   -0.30    0.44
  -3  10   1    0.20    0.27
   3  10  -1    0.07    0.39
  -2 -10   1    3.49    0.67
   2  10  -1    2.36    0.83
  -2  10   1    2.84    0.60
  -2  10   1    3.82    0.98
  -1 -10   1    3.51    0.53
   1  10  -1    2.96    0.85
  -1  10   1    2.31    0.76
  -1  10   1    2.60    0.57
   0 -10   1    0.05    0.14
   0 -10  -1   -0.03    0.13
   0  10  -1   -0.09    0.33
   0  10  -1    0.03    0.22
   0  10   1    0.11    0.39
  -1 -10  -1    0.64    0.30
   1  10   1    0.03    0.35
  -1  10  -1    0.26    0.49
  -1  10  -1    0.07    0.21
  -2 -10  -1    0.30    0.34
  -2  10  -1    0.10    0.27
   2  10   1   -0.05    0.42
  -2  10  -1    0.05    0.52
  -3 -10  -1   13.21    1.40
  -3  10  -1   10.36    1.51
  -3  10  -1   11.44    1.20
   3  10   1   10.03    1.43
  -4 -10  -1    0.36    0.51
  -4  10  -1    0.51    0.48
  -4  10  -1    1.22    0.48
   4  10   1    1.42    0.64
  -5 -10  -1    0.11    0.50
  -5 -10  -1    0.10    0.44
  -5  10  -1   -0.39    0.32
   5  10   1    0.14    0.43
  -5  10  -1    0.13    0.36
  -6 -10  -1    0.12    0.46
  -6 -10  -1    0.06    0.49
  -6 -10  -1   -0.07    0.58
  -6  10  -1   -0.25    0.41
  -6  10  -1    0.20    0.48
  -5 -11   1    8.34    1.16
  -5 -11   1    9.75    1.45
   5  11  -1    6.23    1.18
  -5  11   1    7.58    1.19
  -5  11   1    8.42    1.40
  -4 -11   1   -0.02    0.43
  -4  11   1    0.37    0.32
   4  11  -1   -0.12    0.35
  -4  11   1   -0.15    0.47
  -3 -11   1    0.56    0.50
   3  11  -1    1.19    0.65
  -3  11   1   -0.05    0.53
  -3  11   1    0.71    0.42
  -2 -11   1    2.84    0.63
  -2  11   1    1.29    0.51
  -2  11   1    3.63    0.97
   2  11  -1    2.77    0.88
  -1 -11   1    3.71    0.54
   1  11  -1    4.01    1.05
  -1  11   1    1.94    0.54
  -1  11   1    3.27    0.96
   0  11  -1    1.47    0.66
   0  11   1    1.83    0.74
  -1  11  -1   -0.33    0.36
   1  11   1    0.23    0.50
  -1  11  -1    0.09    0.21
  -2 -11  -1    2.13    0.57
  -2  11  -1    1.02    0.40
   2  11   1    1.66    0.74
  -2  11  -1    1.17    0.71
  -3 -11  -1    0.42    0.45
  -3  11  -1    0.94    0.60
  -3  11  -1    0.56    0.35
   3  11   1    0.58    0.59
  -4 -11  -1   -0.52    0.41
  -4  11  -1    0.19    0.38
  -4  11  -1    0.61    0.56
   4  11   1   -0.55    0.39
  -5 -11  -1   -0.45    0.44
  -5 -11  -1   -0.04    0.39
  -5  11  -1   -0.19    0.40
  -5  11  -1   -0.40    0.33
   5  11   1   -0.46    0.30
  -4 -12   1    0.53    0.54
   4  12  -1    0.39    0.54
  -4  12   1   -0.10    0.42
  -4  12   1   -0.19    0.31
  -3 -12   1   -0.01    0.37
  -3  12   1    0.40    0.55
   3  12  -1   -0.11    0.48
  -3  12   1    0.39    0.39
  -2  12   1    0.03    0.28
  -2  12   1    0.27    0.53
   2  12  -1   -0.30    0.42
  -1  12   1   -0.52    0.23
  -1  12   1   -0.13    0.46
   1  12  -1    1.07    0.70
   0  12   1    4.21    1.12
   0  12  -1    4.01    1.13
  -1  12  -1   -0.04    0.48
  -1  12  -1    0.39    0.36
   1  12   1   -0.07    0.45
  -2  12  -1    4.12    0.76
   2  12   1    2.82    0.93
  -2  12  -1    1.87    0.81
  -3 -12  -1   -0.30    0.40
  -3  12  -1    0.03    0.35
   3  12   1    0.25    0.47
  -3  12  -1   -0.18    0.43
  -4 -12  -1    0.00    0.43
   4  12   1   -0.20    0.48
  -4  12  -1    0.45    0.57
  -4  12  -1    0.03    0.32
   3  13  -1    0.33    0.48
  -3  13   1    0.29    0.41
  -3  13   1    0.19    0.51
  -2  13   1    1.53    0.82
   2  13  -1    1.40    0.81
  -2  13   1    1.34    0.49
  -1  13   1    0.48    0.67
   1  13  -1   -0.29    0.52
  -1  13   1    0.40    0.38
   0  13  -1    0.22    0.54
   0  13   1    0.05    0.47
   1  13   1   -0.06    0.52
  -1  13  -1    0.04    0.30
  -1  13  -1    0.22    0.53
  -2  13  -1    0.47    0.65
  -2  13  -1   -0.08    0.29
   2  13   1    0.38    0.53
  -3  13  -1    0.54    0.45
   3  13   1   -0.34    0.41
  -3  13  -1   -0.13    0.54
  -9   0   2    0.14    0.46
  -8   0   2    4.86    0.99
  -7   0   2    0.31    0.38
  -6   0   2   13.15    1.32
  -5   0   2   -0.34    0.19
  -4   0   2  124.20    3.28
  -3   0   2   -0.07    0.14
   2   0  -2  212.71    4.05
  -2   0   2  214.38    4.33
  -2   0   2  213.75    4.03
  -1   0   2   -0.05    0.05
   1   0  -2   -0.05    0.05
   1   0  -2   -0.08    0.03
   1   0  -2   -0.12    0.06
  -1   0   2   -0.04    0.05
  -1   0   2    0.06    0.07
   0   0  -2  119.11    2.39
   0   0   2  118.04    2.28
   0   0  -2  118.78    2.28
   1   0   2   -0.09    0.06
  -1   0  -2   -0.07    0.08
  -1   0  -2    0.07    0.09
   1   0   2    0.06    0.09
   2   0   2   19.84    0.60
  -2   0  -2   20.30    0.64
  -2   0  -2   19.78    0.84
  -3   0  -2   -0.05    0.08
   3   0   2   -0.06    0.06
  -3   0  -2   -0.07    0.18
   4   0   2    2.30    0.21
  -4   0  -2    2.02    0.19
  -4   0  -2    2.25    0.50
  -5   0  -2   -0.28    0.25
  -6   0  -2    0.51    0.46
  -7   0  -2   -0.13    0.43
  -8   0  -2    7.69    1.26
  -9   0  -2    0.15    0.47
  -9  -1   2    0.69    0.59
  -9   1   2    0.45    0.52
  -8  -1   2    4.45    0.95
  -8   1   2    4.23    0.97
  -7  -1   2   -0.34    0.25
  -7   1   2   -0.09    0.32
  -6  -1   2   -0.10    0.26
  -6   1   2    0.28    0.33
  -5  -1   2    0.04    0.27
  -5   1   2   -0.13    0.24
   4  -1  -2   29.52    0.68
  -4  -1   2   30.54    1.34
   4  -1  -2   30.43    0.68
  -4   1   2   28.06    1.32
   3  -1  -2    0.53    0.12
   3  -1  -2    0.53    0.12
  -3  -1   2    0.71    0.13
  -3  -1   2    0.86    0.28
  -3   1   2    0.60    0.23
   3   1  -2    0.67    0.12
  -2  -1   2    8.94    0.51
  -2  -1   2    9.18    0.39
   2  -1  -2   10.07    0.42
   2  -1  -2   10.05    0.42
   2   1  -2    9.86    0.40
  -2   1   2   11.17    0.58
  -1  -1   2   -0.11    0.07
   1  -1  -2   -0.15    0.06
   1  -1  -2   -0.18    0.06
  -1  -1   2   -0.09    0.09
   1  -1  -2   -0.10    0.06
  -1  -1   2   -0.16    0.06
  -1   1   2   -0.13    0.03
   1   1  -2    0.10    0.08
   1   1  -2   -0.13    0.05
  -1   1   2    0.03    0.09
   0  -1   2  135.65    2.51
   0  -1   2  140.97    2.82
   0  -1  -2  134.34    2.83
   0  -1   2  137.36    2.64
   0   1  -2  136.33    2.81
   0   1   2  133.88    2.62
   0   1   2  137.51    2.84
   0   1  -2  135.80    2.50
   0   1  -2  135.07    2.65
   1  -1   2    1.53    0.23
   1  -1   2    1.82    0.22
  -1  -1  -2    1.41    0.19
   1   1   2    1.79    0.22
  -1   1  -2    1.87    0.23
  -1   1  -2    1.60    0.24
   2  -1   2   22.15    0.74
  -2  -1  -2   22.93    0.90
  -2  -1  -2   23.59    0.70
  -2  -1  -2   22.64    0.71
  -2   1  -2   23.17    0.73
  -2   1  -2   22.73    0.93
  -3  -1  -2    0.16    0.20
  -3  -1  -2    0.17    0.09
   3  -1   2    0.06    0.14
  -3  -1  -2    0.36    0.12
  -3   1  -2    0.35    0.12
  -3   1  -2   -0.03    0.18
   4  -1   2   34.32    0.94
  -4  -1  -2   35.41    1.52
  -4  -1  -2   33.87    0.93
  -4  -1  -2   32.99    0.93
  -4   1  -2   36.06    1.56
  -4   1  -2   33.57    0.97
   5  -1   2    3.84    0.23
  -5  -1  -2    4.15    0.74
  -5   1  -2    4.58    0.79
  -5   1  -2    4.37    0.26
  -6  -1  -2   -0.21    0.35
  -6   1  -2    0.36    0.43
  -7  -1  -2    3.31    0.85
  -7   1  -2    3.59    0.88
  -8  -1  -2    1.18    0.62
  -8   1  -2    1.34    0.60
  -9  -1  -2   -0.37    0.45
  -9   1  -2    0.08    0.48
  -9  -2   2    1.58    0.72
  -9   2   2    1.80    0.73
  -8  -2   2    2.73    0.79
  -8   2   2    2.06    0.74
  -7  -2   2    2.30    0.69
  -7   2   2    3.15    0.80
  -6  -2   2    0.55    0.37
  -6   2   2   -0.16    0.29
   5  -2  -2    1.82    0.22
   5  -2  -2    1.70    0.21
  -5  -2   2    1.84    0.49
  -5   2   2    1.29    0.43
   4  -2  -2    6.06    0.39
  -4  -2   2    5.14    0.63
   4  -2  -2    4.93    0.44
  -4  -2   2    5.50    0.35
  -4   2   2    4.82    0.70
   4   2  -2    5.59    0.36
   3  -2  -2    6.76    0.52
  -3  -2   2    5.81    0.37
  -3  -2   2    5.84    0.59
   3   2  -2    5.85    0.40
  -3   2   2    5.31    0.61
  -3   2   2    7.38    0.44
  -2  -2   2  139.94    2.93
   2  -2  -2  136.32    3.09
  -2  -2   2  141.51    3.01
  -2   2   2  137.48    3.11
  -2   2   2  136.07    3.04
  -1  -2   2    0.03    0.12
  -1  -2   2   -0.01    0.12
   1  -2  -2   -0.15    0.09
  -1   2   2   -0.10    0.12
  -1   2   2    0.03    0.05
  -1   2   2    0.07    0.10
   1   2  -2   -0.26    0.09
   0  -2   2  129.15    2.53
   0  -2  -2  127.63    2.58
   0  -2   2  128.17    2.44
   0   2  -2  108.75    2.40
   0   2  -2  128.42    2.56
   0   2  -2  132.42    2.87
   0   2   2  127.90    2.56
   0   2   2  131.80    2.86
  -1   2  -2   29.93    0.92
   1   2   2   29.95    0.99
  -1   2  -2   28.54    0.98
  -2  -2  -2    1.14    0.23
  -2   2  -2    0.89    0.22
  -2   2  -2    1.32    0.31
  -3  -2  -2  101.54    2.74
  -3  -2  -2  107.65    2.44
  -3   2  -2  107.68    2.54
  -3   2  -2  105.88    2.83
  -4  -2  -2   50.36    1.34
  -4  -2  -2   50.47    1.87
  -4   2  -2   51.48    1.47
  -4   2  -2   46.31    1.86
  -5  -2  -2    0.13    0.14
  -5  -2  -2    0.50    0.37
  -5  -2  -2   -0.05    0.17
   5  -2   2    0.07    0.20
  -5   2  -2    0.21    0.32
  -5   2  -2    0.17    0.15
  -6  -2  -2   -0.12    0.38
  -6   2  -2   -0.13    0.32
  -6   2  -2    0.11    0.11
  -7  -2  -2    1.90    0.64
  -7   2  -2    1.03    0.56
  -8  -2  -2    2.68    0.86
  -8   2  -2    4.54    1.02
  -9  -2  -2    0.27    0.59
  -9   2  -2    0.91    0.59
  -9  -3   2   -0.31    0.40
  -9   3   2   -0.20    0.34
  -8  -3   2    0.11    0.41
  -8   3   2    0.68    0.47
  -7  -3   2   -0.05    0.34
  -7   3   2    1.05    0.53
   6  -3  -2   11.56    0.56
  -6  -3   2   10.86    0.42
  -6  -3   2   12.73    1.27
  -6   3   2   10.86    1.27
   5  -3  -2    2.37    0.38
  -5  -3   2    1.83    0.49
   5   3  -2    2.27    0.32
  -5   3   2    2.29    0.56
  -4  -3   2   30.90    1.35
  -4   3   2   31.78    1.46
  -4   3   2   32.27    1.16
   4   3  -2   29.36    1.10
  -3  -3   2  368.75    7.33
  -3   3   2  365.65    7.59
  -3   3   2  365.25    7.53
   3   3  -2  378.87    7.55
  -2  -3   2   11.58    0.58
  -2   3   2   10.71    0.68
  -2   3   2   13.19    0.70
   2   3  -2   12.78    0.71
  -1  -3   2   78.35    1.68
  -1  -3   2   77.82    2.01
  -1   3   2   79.34    2.17
  -1   3   2   79.63    1.92
   1   3  -2   80.27    2.19
   0  -3   2   72.60    1.63
   0  -3   2   75.67    1.65
   0   3   2   76.06    2.09
   0   3  -2   72.47    1.70
   0   3  -2   77.43    2.11
   0   3   2   75.10    1.75
  -1   3  -2    4.38    0.51
  -1   3  -2    4.04    0.40
   1   3   2    3.88    0.48
   2   3   2   28.30    1.10
  -2   3  -2   30.24    1.17
  -2   3  -2   26.23    1.08
  -3  -3  -2   21.66    0.98
  -3  -3  -2   23.66    1.10
  -3   3  -2   25.12    1.18
  -3   3  -2   24.73    1.07
  -4  -3  -2    0.11    0.16
  -4  -3  -2   -0.04    0.24
  -4   3  -2    0.39    0.27
  -4   3  -2    0.06    0.19
  -5  -3  -2    2.23    0.33
  -5  -3  -2    2.16    0.57
  -5   3  -2    2.87    0.64
  -5   3  -2    2.76    0.43
  -6  -3  -2    0.07    0.20
  -6  -3  -2    0.13    0.38
  -6   3  -2   -0.06    0.15
  -6   3  -2   -0.28    0.24
  -7  -3  -2    4.16    0.91
  -7   3  -2    8.40    1.24
  -8  -3  -2    0.04    0.48
  -8   3  -2    0.42    0.42
  -9  -3  -2    1.08    0.70
  -9   3  -2    2.45    0.84
  -9  -4   2    1.26    0.69
  -9   4   2    0.83    0.68
  -8  -4   2    0.03    0.46
  -8   4   2   -0.14    0.36
  -7  -4   2    1.41    0.54
  -7   4   2    0.83    0.47
  -6  -4   2    0.14    0.35
  -6  -4   2    0.05    0.18
   6  -4  -2    0.24    0.21
  -6   4   2    0.64    0.41
  -5  -4   2    0.34    0.34
  -5   4   2    0.28    0.23
   5   4  -2    0.78    0.27
  -5   4   2    0.53    0.34
  -4  -4   2    0.12    0.23
  -4   4   2    0.02    0.20
   4   4  -2    0.04    0.19
  -4   4   2   -0.04    0.20
  -3  -4   2    9.86    0.80
  -3   4   2    8.68    0.84
  -3   4   2    8.27    0.82
  -2  -4   2    9.30    0.85
  -2   4   2    6.93    0.74
  -2   4   2    7.77    0.72
  -2   4   2    7.05    0.32
   2   4  -2    6.43    0.70
  -1  -4   2   95.87    2.44
  -1   4   2  100.52    2.39
  -1   4   2  101.02    2.77
   1   4  -2   98.90    2.76
   0  -4   2   55.59    1.37
   0   4   2   56.52    1.51
   0   4  -2   57.41    1.91
   0   4   2   59.23    1.93
   0   4  -2   54.85    1.45
  -1   4  -2  117.36    2.42
  -1   4  -2  119.92    3.17
  -1   4  -2  117.68    2.69
   1   4   2  119.51    3.14
  -2   4  -2   30.51    1.34
  -2   4  -2   33.46    1.24
   2   4   2   30.49    1.29
  -3   4  -2    0.05    0.21
   3   4   2    0.24    0.20
  -3   4  -2    0.21    0.21
  -4  -4  -2    0.23    0.19
  -4  -4  -2    0.63    0.33
  -4   4  -2    0.13    0.29
  -4   4  -2    0.22    0.24
  -5  -4  -2    0.06    0.18
  -5  -4  -2   -0.42    0.26
  -5   4  -2   -0.23    0.20
  -5   4  -2   -0.38    0.19
  -6  -4  -2    7.42    0.65
  -6  -4  -2    7.10    1.08
  -6   4  -2    6.29    1.03
  -6   4  -2    5.93    0.68
  -7  -4  -2    1.49    0.63
  -7   4  -2    1.87    0.66
  -8  -4  -2    0.29    0.55
  -8   4  -2    0.31    0.43
  -9   4  -2   -0.29    0.38
  -8  -5   2    0.21    0.43
  -8   5   2    0.80    0.54
  -7  -5   2    1.10    0.52
  -7   5   2    0.45    0.42
  -6  -5   2    0.17    0.41
  -6   5   2    0.00    0.32
   6   5  -2    0.42    0.29
  -6   5   2    0.55    0.31
  -5  -5   2    5.47    0.78
  -5   5   2    7.92    0.87
   5   5  -2    6.55    0.76
  -5   5   2    6.74    0.94
  -4  -5   2    0.38    0.32
   4   5  -2   -0.05    0.23
  -4   5   2   -0.15    0.21
  -4   5   2    0.06    0.25
  -3  -5   2   19.84    0.97
  -3   5   2   19.44    1.18
   3   5  -2   18.34    1.12
  -3   5   2   17.92    1.05
  -2  -5   2   10.78    0.93
  -2   5   2   11.07    0.89
   2   5  -2   10.20    0.99
  -2   5   2   11.82    1.08
  -1  -5   2    3.47    0.45
  -1   5   2    2.13    0.50
   1   5  -2    3.55    0.60
  -1   5   2    3.46    0.45
   0  -5   2   12.73    0.54
   0   5  -2   13.99    1.19
   0   5  -2   13.47    0.60
   0   5   2   14.31    0.71
   0   5   2   12.65    1.08
   1   5   2   18.78    1.14
  -1   5  -2   20.43    0.87
  -1   5  -2   21.28    1.20
  -1   5  -2   19.22    0.66
   2   5   2   41.03    1.69
  -2   5  -2   41.59    1.06
  -2   5  -2   38.87    1.44
  -2   5  -2   42.59    1.77
  -3   5  -2    1.46    0.44
  -3   5  -2    1.78    0.45
   3   5   2    2.01    0.45
  -4  -5  -2    3.87    0.71
  -4   5  -2    4.17    0.74
  -4   5  -2    3.41    0.63
  -5  -5  -2    4.27    0.64
  -5  -5  -2    4.61    0.79
  -5   5  -2    3.71    0.65
  -5   5  -2    4.04    0.77
  -6  -5  -2    4.49    0.59
  -6  -5  -2    5.64    0.95
  -6   5  -2    4.48    0.89
  -6   5  -2    5.82    0.77
  -7  -5  -2    4.23    0.93
  -7   5  -2    5.22    1.02
  -8  -5  -2    1.57    0.68
  -8   5  -2    0.14    0.43
  -8  -6   2    0.49    0.49
  -8   6   2   -0.35    0.29
  -7  -6   2    0.54    0.49
  -7   6   2    0.23    0.42
  -6  -6   2    5.20    0.89
  -6   6   2    5.69    1.00
   6   6  -2    5.67    0.76
  -6   6   2    4.27    0.73
  -5  -6   2    0.91    0.42
  -5   6   2    0.60    0.38
  -5   6   2    1.10    0.46
   5   6  -2    1.19    0.46
  -4  -6   2   20.71    1.15
   4   6  -2   18.26    1.24
  -4   6   2   18.74    1.24
  -4   6   2   21.15    1.28
  -3  -6   2    2.25    0.55
  -3   6   2    1.66    0.20
  -3   6   2    1.80    0.51
  -3   6   2    1.00    0.36
   3   6  -2    1.57    0.44
  -2  -6   2    8.21    0.88
  -2   6   2    7.02    0.77
   2   6  -2    7.18    0.93
  -2   6   2    6.93    0.95
  -1  -6   2   29.73    1.17
  -1   6   2   27.79    1.15
  -1   6   2   29.19    1.53
   1   6  -2   29.87    1.56
   0  -6   2   21.46    0.78
   0  -6  -2   23.10    0.80
   0   6   2   21.65    1.30
   0   6  -2   23.77    0.90
   0   6  -2   22.38    1.37
   0   6   2   22.54    0.97
  -1   6  -2    0.17    0.25
  -1   6  -2    0.28    0.16
  -1   6  -2   -0.01    0.10
   1   6   2   -0.04    0.24
  -2   6  -2    9.15    1.06
   2   6   2    7.43    0.93
  -2   6  -2    7.79    0.77
  -2   6  -2    6.68    0.36
   3   6   2    0.08    0.30
  -3   6  -2   -0.20    0.20
  -3   6  -2    0.04    0.27
  -4  -6  -2   15.47    1.32
   4   6   2   16.09    1.36
  -4   6  -2   17.85    1.48
  -4   6  -2   14.61    1.31
  -5  -6  -2    2.10    0.54
  -5  -6  -2    1.68    0.59
  -5   6  -2    1.74    0.54
  -5   6  -2    2.39    0.65
  -6  -6  -2   14.08    1.22
  -6  -6  -2   12.39    1.40
  -6   6  -2   10.35    1.11
  -6   6  -2    8.93    1.21
  -7  -6  -2    1.92    0.73
  -7   6  -2    2.85    0.79
  -8  -6  -2   -0.29    0.40
  -8   6  -2    0.17    0.38
  -8  -7   2   -0.19    0.43
  -8  -7   2   -0.05    0.59
  -8   7   2    0.26    0.47
  -7  -7   2    0.61    0.51
  -7  -7   2    0.80    0.62
  -7   7   2    0.24    0.39
  -6  -7   2    2.09    0.64
   6   7  -2    2.11    0.57
  -6   7   2    2.73    0.71
  -6   7   2    3.34    0.74
  -5  -7   2   -0.25    0.29
  -5  -7   2   -0.07    0.34
   5   7  -2   -0.02    0.22
  -5   7   2    0.00    0.35
  -5   7   2    0.77    0.32
  -5   7   2    0.43    0.37
  -4  -7   2   15.00    1.24
  -4  -7   2   13.48    1.42
  -4   7   2   12.75    0.60
  -4   7   2   14.99    1.43
  -4   7   2   13.89    1.29
   4   7  -2   12.32    1.29
  -3  -7   2   20.55    1.34
  -3   7   2   19.63    1.67
  -3   7   2   20.42    1.21
   3   7  -2   20.54    1.41
  -2  -7   2   17.74    1.09
  -2   7   2   20.92    1.41
  -2   7   2   17.56    1.03
   2   7  -2   18.77    1.58
  -1  -7   2    6.08    0.65
  -1   7   2    5.85    0.91
   1   7  -2    4.55    0.82
  -1   7   2    4.89    0.63
   0  -7   2    6.15    0.48
   0  -7  -2    5.86    0.47
   0   7   2    4.06    0.77
   0   7  -2    4.66    0.84
   0   7   2    5.97    0.67
   0   7  -2    6.10    0.59
   1   7   2    3.28    0.70
  -1   7  -2    3.19    0.47
  -1   7  -2    4.07    0.78
  -2   7  -2    9.95    0.47
  -2   7  -2   10.62    0.95
  -2   7  -2   10.32    1.20
   2   7   2   10.13    1.15
  -3   7  -2   21.00    1.20
  -3   7  -2   18.36    1.61
   3   7   2   17.52    1.51
   4   7   2    1.59    0.52
  -4   7  -2    1.49    0.54
  -4   7  -2    2.01    0.55
  -5  -7  -2    0.34    0.39
  -5  -7  -2    0.37    0.38
  -5   7  -2    0.39    0.36
  -5   7  -2    0.21    0.39
  -6  -7  -2    0.36    0.38
  -6  -7  -2    1.21    0.61
  -6   7  -2    0.93    0.49
  -6   7  -2    0.71    0.50
  -7  -7  -2   -0.34    0.40
  -7   7  -2    0.58    0.47
  -8  -7  -2    0.78    0.62
  -8   7  -2    0.55    0.53
  -7  -8   2    0.12    0.48
  -7  -8   2    0.47    0.52
  -7   8   2   -0.06    0.40
  -6  -8   2    0.39    0.50
  -6  -8   2    0.00    0.40
  -6   8   2   -0.12    0.35
   6   8  -2    0.32    0.38
  -6   8   2    0.13    0.37
  -5  -8   2   -0.35    0.41
  -5  -8   2    0.55    0.45
  -5   8   2   -0.41    0.24
  -5   8   2   -0.30    0.32
   5   8  -2    0.13    0.36
  -4  -8   2   51.17    2.03
  -4  -8   2   54.12    2.50
  -4   8   2   55.84    2.33
   4   8  -2   54.31    2.49
  -4   8   2   50.55    2.44
  -3  -8   2    0.14    0.36
  -3   8   2   -0.15    0.22
  -3   8   2   -0.06    0.36
   3   8  -2   -0.12    0.30
  -2  -8   2    0.42    0.33
   2   8  -2    0.13    0.36
  -2   8   2    0.19    0.36
  -2   8   2    0.63    0.31
  -1  -8   2    0.36    0.22
   1   8  -2   -0.11    0.25
  -1   8   2    0.37    0.24
  -1   8   2    0.17    0.32
   0  -8  -2    0.59    0.19
   0  -8   2    0.29    0.16
   0   8   2    0.92    0.31
   0   8  -2   -0.17    0.29
   0   8   2   -0.17    0.31
   0   8  -2    0.65    0.24
  -1  -8  -2    0.05    0.22
   1   8   2   -0.17    0.25
  -1   8  -2   -0.22    0.27
  -1   8  -2   -0.19    0.11
  -2   8  -2    1.21    0.56
  -2   8  -2    0.71    0.31
  -2   8  -2    1.13    0.20
   2   8   2    1.09    0.47
   3   8   2   15.51    1.58
  -3   8  -2   17.11    1.39
  -3   8  -2   18.91    1.74
  -4   8  -2    1.29    0.46
  -4   8  -2    0.11    0.35
   4   8   2    0.41    0.44
  -5  -8  -2    0.08    0.40
  -5   8  -2    0.67    0.41
   5   8   2    1.46    0.53
  -5   8  -2    0.16    0.35
  -6  -8  -2   -0.23    0.42
  -6  -8  -2   -0.08    0.34
  -6   8  -2   -0.12    0.36
  -6   8  -2   -0.17    0.35
  -7  -8  -2    0.68    0.61
  -7   8  -2    0.45    0.48
  -7  -9   2    0.85    0.59
  -7  -9   2    0.74    0.68
  -7   9   2    1.55    0.66
  -6  -9   2    0.56    0.50
  -6  -9   2    0.00    0.53
  -6   9   2    0.37    0.45
  -6   9   2   -0.08    0.34
   6   9  -2    0.30    0.32
  -5  -9   2   -0.58    0.40
  -5  -9   2   -0.08    0.33
  -5   9   2    0.35    0.46
  -5   9   2    1.04    0.49
   5   9  -2   -0.07    0.37
  -4  -9   2    3.51    0.83
  -4   9   2    2.46    0.63
  -4   9   2    2.50    0.74
   4   9  -2    1.47    0.59
  -3  -9   2    7.02    1.03
  -3   9   2    4.92    0.96
   3   9  -2    6.05    1.08
  -3   9   2    6.04    0.90
  -2  -9   2    0.86    0.42
   2   9  -2    1.35    0.54
  -2   9   2    0.38    0.45
  -2   9   2    1.30    0.43
  -1  -9   2    0.41    0.26
   1   9  -2    0.81    0.53
  -1   9   2    0.63    0.43
  -1   9   2    0.46    0.31
   0  -9  -2    0.32    0.17
   0  -9   2    0.72    0.21
   0   9  -2    0.12    0.39
   0   9   2    0.27    0.25
   0   9  -2    0.46    0.26
   0   9   2   -0.21    0.28
  -1  -9  -2    3.94    0.57
  -1   9  -2    3.70    0.90
  -1   9  -2    3.55    0.57
   1   9   2    3.57    0.84
  -2  -9  -2   10.79    1.12
  -2   9  -2   11.62    1.50
   2   9   2   11.40    1.42
  -2   9  -2    8.33    0.92
   3   9   2    2.27    0.70
  -3   9  -2    1.12    0.59
  -3   9  -2    2.11    0.53
  -4   9  -2    3.13    0.82
  -4   9  -2    3.09    0.69
   4   9   2    2.24    0.70
  -5  -9  -2    2.26    0.71
  -5   9  -2    1.20    0.55
  -5   9  -2    2.82    0.79
   5   9   2    3.42    0.82
  -6  -9  -2    0.06    0.49
  -6  -9  -2   -0.06    0.38
  -6   9  -2    0.34    0.46
  -6   9  -2   -0.29    0.38
  -7  -9  -2    0.15    0.55
  -7   9  -2    0.72    0.59
  -6 -10   2   -0.01    0.49
  -6 -10   2    0.76    0.57
   6  10  -2    0.58    0.50
  -6  10   2    0.80    0.54
  -6  10   2    0.43    0.43
  -5 -10   2    1.85    0.76
  -5 -10   2    2.03    0.63
  -5  10   2    2.18    0.68
  -5  10   2    0.73    0.56
   5  10  -2    1.23    0.63
  -4 -10   2    1.11    0.53
   4  10  -2    0.88    0.56
  -4  10   2    0.35    0.49
  -4  10   2    0.73    0.45
  -3 -10   2    5.31    0.92
  -3  10   2    4.76    0.81
  -3  10   2    5.06    1.05
   3  10  -2    5.59    1.14
  -2 -10   2    5.55    0.80
  -2  10   2    6.06    1.15
  -2  10   2    4.33    0.72
   2  10  -2    5.12    1.09
  -1 -10   2    3.44    0.54
  -1  10   2    1.76    0.68
   1  10  -2    2.89    0.78
  -1  10   2    4.69    0.73
   0 -10  -2    1.22    0.23
   0 -10   2    1.66    0.30
   0  10   2    0.64    0.51
   0  10  -2    1.71    0.68
   0  10  -2    0.97    0.34
  -1 -10  -2    3.57    0.55
  -1  10  -2    4.22    0.99
   1  10   2    3.45    0.87
  -1  10  -2    2.93    0.55
  -2 -10  -2   11.38    1.15
  -2  10  -2    9.55    1.47
  -2  10  -2    9.97    1.04
   2  10   2    8.33    1.30
  -3 -10  -2   -0.17    0.38
  -3  10  -2    0.11    0.28
  -3  10  -2    0.30    0.51
   3  10   2    0.25    0.44
  -4 -10  -2    2.10    0.71
  -4  10  -2    1.32    0.64
  -4  10  -2    1.03    0.47
   4  10   2    2.67    0.83
  -5 -10  -2   -0.11    0.40
  -5  10  -2   -0.03    0.41
  -5  10  -2    0.13    0.40
   5  10   2    0.18    0.44
  -6 -10  -2    1.03    0.63
  -6 -10  -2   -0.17    0.43
  -6  10  -2    0.89    0.59
  -6  10  -2    0.40    0.47
  -5 -11   2    8.64    1.36
  -5 -11   2    9.83    1.21
  -5  11   2    9.83    1.32
   5  11  -2    9.09    1.42
  -5  11   2    6.69    1.25
  -4 -11   2    2.43    0.77
  -4  11   2    0.51    0.50
  -4  11   2    0.39    0.38
   4  11  -2    1.21    0.62
  -3 -11   2   -0.14    0.36
  -3  11   2    0.31    0.50
  -3  11   2    0.47    0.40
   3  11  -2    0.01    0.43
  -2 -11   2    0.78    0.43
  -2  11   2    0.74    0.41
  -2  11   2   -0.02    0.44
   2  11  -2    0.75    0.58
  -1 -11   2   -0.01    0.26
  -1  11   2    0.05    0.31
  -1  11   2    0.02    0.43
   1  11  -2    0.63    0.59
   0  11   2   -0.19    0.32
   0  11  -2   -0.33    0.42
  -1  11  -2    0.25    0.47
  -1  11  -2    0.30    0.28
   1  11   2   -0.28    0.38
  -2 -11  -2    1.42    0.47
  -2  11  -2    2.07    0.52
  -2  11  -2    0.93    0.61
   2  11   2    0.79    0.64
  -3 -11  -2    1.22    0.59
  -3  11  -2    1.37    0.74
  -3  11  -2    0.22    0.31
   3  11   2    0.27    0.50
  -4 -11  -2    3.75    0.92
  -4  11  -2    2.11    0.74
  -4  11  -2    2.30    0.64
   4  11   2    2.81    0.87
  -5 -11  -2    0.91    0.67
  -5 -11  -2    1.63    0.70
  -5  11  -2    1.70    0.77
  -5  11  -2    2.57    0.73
   5  11   2    0.79    0.57
  -4 -12   2    0.82    0.54
   4  12  -2    0.54    0.57
  -4  12   2    1.12    0.68
  -4  12   2    0.43    0.41
  -3 -12   2    0.76    0.47
  -3  12   2    0.00    0.32
  -3  12   2    0.08    0.51
   3  12  -2    0.00    0.43
  -2  12   2    5.01    0.83
  -2  12   2    4.42    1.13
   2  12  -2    4.89    1.22
   1  12  -2    0.84    0.66
  -1  12   2    0.75    0.41
  -1  12   2    0.40    0.59
   0  12  -2    0.17    0.50
   0  12   2   -0.44    0.34
   1  12   2    4.84    1.14
  -1  12  -2    5.18    1.24
  -1  12  -2    5.36    0.82
  -2  12  -2   -0.06    0.46
  -2  12  -2   -0.27    0.21
   2  12   2   -0.32    0.39
  -3 -12  -2    1.60    0.60
  -3  12  -2    2.25    0.63
   3  12   2    0.95    0.66
  -3  12  -2    2.28    0.92
  -4 -12  -2    0.32    0.50
   4  12   2    0.54    0.54
  -4  12  -2   -0.03    0.47
  -4  12  -2    0.47    0.40
  -3  13   2   -0.16    0.34
  -3  13   2    0.00    0.52
   3  13  -2    0.34    0.55
  -2  13   2    0.92    0.48
   2  13  -2    0.14    0.55
  -2  13   2    1.41    0.76
   1  13  -2    1.64    0.80
  -1  13   2    0.53    0.63
  -1  13   2    1.20    0.51
   0  13  -2    0.09    0.58
   0  13   2    0.66    0.62
   1  13   2    1.59    0.80
  -1  13  -2    0.80    0.70
  -1  13  -2    0.12    0.32
   2  13   2    0.37    0.58
  -2  13  -2    0.52    0.40
  -2  13  -2    0.29    0.58
   3  13   2    0.15    0.50
  -3  13  -2    0.46    0.67
  -3  13  -2    0.04    0.32
  -9   0   3    0.69    0.52
  -8   0   3    0.37    0.49
  -7   0   3   -0.41    0.28
  -6   0   3    0.03    0.32
  -5   0   3   -0.04    0.24
  -4   0   3    0.08    0.20
  -3   0   3    0.46    0.20
  -3   0   3    0.45    0.10
   3   0  -3    0.30    0.10
  -2   0   3   -0.09    0.11
   2   0  -3    0.18    0.14
  -2   0   3   -0.06    0.11
  -2   0   3   -0.01    0.06
   1   0  -3   78.59    1.62
   1   0  -3   73.87    1.70
   1   0  -3   76.57    1.76
  -1   0   3   75.64    1.75
  -1   0   3   78.59    1.61
  -1   0   3   77.62    1.69
   0   0  -3    0.03    0.06
   0   0   3   -0.01    0.03
   0   0   3    0.06    0.07
   0   0  -3    0.03    0.04
   1   0   3   98.96    2.16
  -1   0  -3  100.60    2.17
  -1   0  -3   99.61    2.19
   2   0   3   -0.03    0.10
  -2   0  -3   -0.26    0.13
  -2   0  -3    0.14    0.17
   3   0   3    0.70    0.16
  -3   0  -3    0.49    0.26
  -3   0  -3    0.75    0.19
  -4   0  -3    0.47    0.30
   4   0   3    0.00    0.08
  -4   0  -3    0.07    0.11
  -5   0  -3    0.08    0.31
  -5   0  -3    0.42    0.12
  -5   0  -3    0.31    0.11
  -6   0  -3    0.07    0.40
  -7   0  -3    6.33    1.13
  -8   0  -3    0.34    0.47
  -9   0  -3    0.23    0.53
  -9  -1   3    0.18    0.46
  -9   1   3    0.14    0.43
  -8  -1   3    1.27    0.61
  -8   1   3    1.89    0.71
  -7  -1   3   -0.08    0.39
  -7   1   3    0.25    0.36
  -6  -1   3    2.36    0.63
  -6   1   3    2.32    0.63
  -5  -1   3   36.60    1.67
  -5   1   3   41.59    1.77
  -4  -1   3    2.41    0.16
   4  -1  -3    2.40    0.22
   4  -1  -3    2.80    0.24
  -4  -1   3    1.35    0.38
   4   1  -3    2.58    0.17
  -4   1   3    2.94    0.52
   3  -1  -3    1.90    0.22
  -3  -1   3    1.56    0.31
   3  -1  -3    2.13    0.24
  -3  -1   3    1.89    0.23
  -3   1   3    1.78    0.36
   3   1  -3    1.94    0.22
   2  -1  -3  133.66    2.76
  -2  -1   3  132.21    2.80
  -2  -1   3  132.87    2.75
   2  -1  -3  129.32    2.77
  -2   1   3  133.72    2.93
   2   1  -3  131.17    2.75
  -2   1   3  129.82    2.96
   1  -1  -3   11.02    0.46
  -1  -1   3   11.67    0.49
  -1  -1   3   11.43    0.35
  -1  -1   3   11.55    0.53
   1  -1  -3   11.17    0.43
   1  -1  -3   11.34    0.48
   1   1  -3   11.44    0.36
  -1   1   3   11.83    0.46
  -1   1   3   11.14    0.48
   1   1  -3   11.66    0.55
   1   1  -3   11.21    0.49
   0  -1  -3   75.63    1.60
   0  -1   3   75.73    1.47
   0  -1  -3   74.82    1.77
   0  -1   3   75.09    1.61
   0  -1   3   75.87    1.77
   0   1  -3   78.03    1.79
   0   1  -3   77.84    1.63
   0   1   3   76.59    1.79
   0   1  -3   75.60    1.48
   1  -1   3  122.42    2.62
   1  -1   3  127.55    2.72
  -1  -1  -3  125.11    2.70
  -1   1  -3  127.82    2.66
  -1   1  -3  124.00    2.71
   1   1   3  127.72    2.73
   2  -1   3    4.05    0.39
  -2  -1  -3    3.68    0.44
  -2  -1  -3    3.49    0.33
  -2   1  -3    3.70    0.46
  -2   1  -3    3.52    0.35
   2   1   3    3.43    0.34
   3  -1   3    5.36    0.46
  -3  -1  -3    5.10    0.41
  -3  -1  -3    4.28    0.59
  -3   1  -3    5.19    0.64
   3   1   3    5.44    0.45
  -3   1  -3    5.62    0.38
  -4  -1  -3    0.05    0.11
   4  -1   3   -0.11    0.13
  -4  -1  -3   -0.01    0.15
  -4  -1  -3   -0.30    0.20
  -4   1  -3   -0.09    0.23
  -4   1  -3   -0.03    0.10
  -5  -1  -3    0.98    0.18
  -5  -1  -3    0.70    0.41
  -5  -1  -3    0.94    0.18
   5  -1   3    0.76    0.17
  -5   1  -3    0.91    0.43
  -5   1  -3    0.83    0.19
  -6  -1  -3    0.70    0.49
  -6   1  -3    0.09    0.36
  -7  -1  -3   25.65    2.14
  -7   1  -3   20.23    1.89
  -8  -1  -3    0.56    0.52
  -8   1  -3    0.09    0.50
  -9  -1  -3   -0.14    0.43
  -9   1  -3    0.74    0.56
  -9  -2   3    0.48    0.54
  -9   2   3    1.30    0.70
  -8  -2   3   -0.13    0.33
  -8   2   3    0.15    0.54
  -7  -2   3   17.15    1.59
  -7   2   3   13.95    1.51
  -6  -2   3    1.76    0.55
  -6   2   3    2.65    0.68
  -5  -2   3    0.51    0.16
   5  -2  -3    0.91    0.17
  -5  -2   3    0.83    0.37
   5  -2  -3    0.64    0.16
  -5   2   3    0.11    0.26
   5   2  -3    0.62    0.13
   4  -2  -3    0.22    0.15
   4  -2  -3    0.44    0.15
  -4  -2   3    0.12    0.25
  -4  -2   3    0.34    0.16
  -4   2   3    0.18    0.22
   4   2  -3    0.27    0.14
   3  -2  -3    4.71    0.46
  -3  -2   3    5.45    0.44
  -3  -2   3    5.13    0.53
  -3   2   3    3.62    0.50
   3   2  -3    6.80    0.53
  -2  -2   3    1.16    0.29
  -2  -2   3    1.31    0.23
  -2   2   3    1.23    0.22
   2   2  -3    1.51    0.23
  -2   2   3    1.82    0.32
  -2   2   3    0.97    0.23
  -1  -2   3  845.44   15.86
   1  -2  -3  844.04   15.66
  -1   2   3  838.25   16.03
  -1   2   3  856.86   15.74
   1   2  -3  849.72   16.04
  -1   2   3  866.69   15.43
   0  -2   3  147.02    2.82
   0  -2  -3  148.42    3.34
   0  -2   3  147.39    2.97
   0   2  -3  147.12    2.80
   0   2  -3  147.04    3.29
   0   2   3  152.39    3.02
   0   2  -3  151.84    3.01
   0   2   3  148.44    3.28
  -1  -2  -3   49.17    1.46
  -1   2  -3   50.05    1.33
  -1   2  -3   50.98    1.47
  -2  -2  -3   29.55    1.03
  -2   2  -3   29.74    1.13
  -2   2  -3   31.28    1.06
  -3  -2  -3    3.18    0.52
  -3  -2  -3    3.35    0.38
  -3   2  -3    3.46    0.54
  -3   2  -3    3.07    0.39
  -4  -2  -3    0.59    0.33
  -4  -2  -3    0.64    0.19
  -4   2  -3    0.49    0.21
  -4   2  -3    1.41    0.42
  -5  -2  -3    1.39    0.47
  -5  -2  -3    0.75    0.24
  -5   2  -3    0.91    0.45
  -5   2  -3    0.72    0.23
  -6  -2  -3    0.33    0.43
  -6  -2  -3    1.32    0.19
  -6   2  -3    0.89    0.22
  -6   2  -3    0.88    0.49
  -7  -2  -3    0.85    0.53
  -7   2  -3    1.13    0.54
  -8  -2  -3    1.31    0.65
  -8   2  -3    1.29    0.61
  -9  -2  -3    1.31    0.70
  -9   2  -3    1.03    0.62
  -9  -3   3    0.89    0.60
  -9   3   3   -0.26    0.40
  -8  -3   3    1.70    0.66
  -8   3   3    0.25    0.43
  -7  -3   3    6.51    1.05
  -7   3   3    5.73    1.04
  -6  -3   3    1.73    0.22
  -6  -3   3    1.80    0.58
   6  -3  -3    1.91    0.29
  -6   3   3    0.68    0.40
  -5  -3   3    8.27    0.91
   5  -3  -3    8.27    0.66
  -5   3   3    7.38    0.92
   5   3  -3    7.36    0.60
  -4  -3   3    2.43    0.48
   4  -3  -3    2.75    0.42
  -4   3   3    3.29    0.58
   4   3  -3    2.94    0.41
  -3  -3   3    0.40    0.25
   3   3  -3    0.13    0.16
  -3   3   3    0.09    0.20
  -3   3   3    0.32    0.25
  -2  -3   3    2.63    0.31
  -2  -3   3    1.65    0.37
   2   3  -3    2.81    0.43
  -2   3   3    3.06    0.29
  -2   3   3    3.21    0.45
  -2   3   3    2.31    0.37
  -1  -3   3   -0.07    0.05
   1  -3  -3    0.12    0.06
  -1  -3   3    0.00    0.12
  -1   3   3    0.05    0.17
  -1   3   3   -0.06    0.09
   1   3  -3    0.05    0.15
   0  -3   3    1.50    0.19
   0  -3   3    0.97    0.17
   0   3   3    1.06    0.27
   0   3  -3    0.91    0.25
   0   3  -3    1.06    0.19
   0   3  -3    0.80    0.13
   0   3   3    0.42    0.15
   1   3   3   20.94    0.94
  -1   3  -3   21.84    0.98
  -1   3  -3   20.90    0.79
  -1   3  -3   20.58    0.64
  -2  -3  -3   19.38    0.93
  -2   3  -3   19.73    0.91
  -2   3  -3   18.53    0.92
  -3  -3  -3   38.85    1.33
  -3  -3  -3   35.02    1.43
  -3   3  -3   34.58    1.34
  -3   3  -3   38.74    1.51
  -4  -3  -3   20.31    1.18
  -4  -3  -3   21.11    0.90
  -4   3  -3   19.81    0.98
  -4   3  -3   19.33    1.18
  -5  -3  -3    0.25    0.38
  -5  -3  -3   -0.09    0.14
  -5   3  -3   -0.10    0.19
  -5   3  -3    0.24    0.30
  -6  -3  -3    0.18    0.26
  -6  -3  -3    0.08    0.40
  -6   3  -3   -0.22    0.28
  -6   3  -3    0.18    0.22
  -7  -3  -3   14.43    1.58
  -7   3  -3   13.34    1.59
  -8  -3  -3    1.41    0.72
  -8   3  -3    0.53    0.51
  -9  -3  -3    1.00    0.72
  -9   3  -3    0.97    0.58
  -9  -4   3    0.38    0.50
  -9  -4   3    0.33    0.55
  -9   4   3   -0.10    0.46
  -9   4   3    0.44    0.42
  -8  -4   3    3.23    0.80
  -8   4   3    2.15    0.69
  -7  -4   3    1.68    0.60
  -7   4   3    0.27    0.42
   6  -4  -3    0.02    0.19
  -6  -4   3    0.16    0.35
  -6   4   3   -0.04    0.30
   6   4  -3   -0.16    0.15
   5  -4  -3    0.62    0.29
  -5  -4   3    1.43    0.47
  -5   4   3    0.24    0.31
   5   4  -3    0.34    0.25
  -4  -4   3    3.43    0.55
  -4   4   3    3.13    0.59
  -4   4   3    3.58    0.54
   4   4  -3    2.33    0.43
  -3  -4   3   18.37    0.88
  -3  -4   3   18.06    1.13
   3   4  -3   18.84    1.01
  -3   4   3   20.07    0.82
  -3   4   3   19.74    1.03
  -3   4   3   18.04    1.01
  -2  -4   3   10.85    0.91
   2   4  -3    9.37    0.85
  -2   4   3   10.28    0.67
  -2   4   3   10.18    0.88
  -2   4   3    9.95    0.36
  -1  -4   3    4.00    0.46
  -1   4   3    4.28    0.58
  -1   4   3    5.70    0.53
   1   4  -3    5.77    0.67
   0  -4   3    2.25    0.27
   0   4  -3    2.13    0.43
   0   4  -3    2.24    0.25
   0   4   3    2.10    0.42
   0   4   3    2.11    0.31
  -1   4  -3    0.37    0.16
  -1   4  -3    0.26    0.12
  -1   4  -3    0.50    0.25
   1   4   3    0.08    0.17
   2   4   3    3.07    0.49
  -2   4  -3    2.82    0.52
  -2   4  -3    3.50    0.48
  -3  -4  -3   30.52    1.32
  -3   4  -3   27.72    1.32
  -3   4  -3   29.54    1.34
  -4  -4  -3    2.09    0.52
  -4  -4  -3    2.28    0.42
  -4   4  -3    1.62    0.45
  -4   4  -3    2.42    0.46
  -5  -4  -3    9.25    1.09
  -5  -4  -3   10.27    0.70
  -5   4  -3    8.61    1.09
  -5   4  -3   10.04    0.92
  -6  -4  -3    5.93    0.62
  -6  -4  -3    6.09    1.02
  -6   4  -3    5.87    0.70
  -6   4  -3    4.60    0.90
  -7  -4  -3    2.45    0.75
  -7   4  -3    0.92    0.57
  -8  -4  -3   -0.14    0.48
  -8   4  -3    0.23    0.47
  -8  -5   3   -0.21    0.43
  -8   5   3   -0.29    0.32
  -8   5   3    0.04    0.38
  -7  -5   3    0.99    0.54
  -7   5   3   -0.05    0.36
   6  -5  -3    5.61    0.75
  -6  -5   3    8.27    1.04
   6   5  -3    7.56    0.79
  -6   5   3    8.05    1.12
  -5  -5   3   18.23    1.17
  -5   5   3   16.16    1.03
   5   5  -3   18.09    1.06
  -5   5   3   16.27    1.46
  -4  -5   3   -0.22    0.24
   4   5  -3    0.01    0.18
  -4   5   3    0.16    0.18
  -4   5   3   -0.08    0.21
  -4   5   3    0.19    0.25
  -3  -5   3    1.74    0.36
  -3  -5   3    1.81    0.48
  -3   5   3    0.92    0.38
  -3   5   3    1.07    0.37
  -3   5   3    2.15    0.28
   3   5  -3    1.71    0.45
  -2  -5   3   82.91    2.52
  -2   5   3   87.04    2.69
   2   5  -3   87.40    2.72
  -2   5   3   84.45    2.37
  -1  -5   3   27.65    1.09
  -1   5   3   27.09    1.07
  -1   5   3   29.72    1.41
   1   5  -3   27.20    1.37
   0  -5   3    7.97    0.44
   0   5   3    9.26    0.73
   0   5   3    7.77    0.84
   0   5  -3    6.39    0.79
  -1   5  -3    2.45    0.52
   1   5   3    2.94    0.55
  -1   5  -3    3.56    0.42
   2   5   3    1.84    0.46
  -2   5  -3    2.17    0.50
  -2   5  -3    2.06    0.39
  -3   5  -3   15.79    0.99
  -3   5  -3   14.73    1.22
   3   5   3   14.65    0.98
  -4  -5  -3    3.58    0.64
  -4  -5  -3    3.25    0.58
  -4   5  -3    4.32    0.69
  -4   5  -3    3.66    0.68
  -5  -5  -3   21.81    1.42
  -5  -5  -3   19.45    1.12
  -5   5  -3   22.97    1.86
  -5   5  -3   21.09    1.26
  -6  -5  -3    0.07    0.25
  -6  -5  -3   -0.24    0.33
  -6   5  -3    0.08    0.29
  -6   5  -3   -0.05    0.32
  -7  -5  -3    0.06    0.55
  -7   5  -3    0.41    0.50
  -8  -5  -3    0.64    0.56
  -8   5  -3    0.01    0.38
  -8  -6   3   -0.13    0.40
  -8  -6   3   -0.02    0.50
  -8   6   3   -0.15    0.36
  -7  -6   3   -0.26    0.46
  -7  -6   3    0.04    0.41
  -7   6   3    0.42    0.40
  -7   6   3   -0.23    0.27
   6  -6  -3    5.04    0.78
  -6  -6   3    4.80    0.86
  -6  -6   3    5.94    1.10
  -6   6   3    5.73    0.79
  -6   6   3    4.20    0.85
   6   6  -3    6.16    0.80
  -6   6   3    5.67    0.80
  -5  -6   3    8.10    0.94
  -5  -6   3    6.49    1.04
  -5   6   3    7.82    1.03
  -5   6   3    7.85    0.96
   5   6  -3    7.46    0.94
  -5   6   3    8.18    0.81
  -4  -6   3   13.00    1.34
  -4  -6   3   11.69    1.02
  -4   6   3   11.52    0.65
  -4   6   3   11.24    1.13
  -4   6   3   10.06    1.07
   4   6  -3   10.75    1.12
  -3  -6   3   31.50    1.61
   3   6  -3   32.28    1.63
  -3   6   3   34.62    1.66
  -3   6   3   33.45    1.51
  -3   6   3   31.76    0.75
  -2  -6   3    0.31    0.26
  -2   6   3    0.32    0.23
   2   6  -3    0.78    0.37
  -2   6   3    0.17    0.32
  -1  -6   3   37.35    1.34
   1   6  -3   35.10    1.73
  -1   6   3   34.57    1.69
  -1   6   3   37.84    1.37
   0  -6   3    2.91    0.34
   0   6   3    3.00    0.60
   0   6  -3    2.57    0.60
   0   6   3    2.76    0.44
   1   6   3    0.42    0.31
  -1   6  -3    1.30    0.44
  -1   6  -3    0.63    0.22
   2   6   3   -0.06    0.19
  -2   6  -3    0.14    0.26
  -2   6  -3   -0.05    0.15
   3   6   3    5.81    0.86
  -3   6  -3    5.21    0.71
  -3   6  -3    5.27    0.85
  -4  -6  -3    5.74    0.85
  -4   6  -3    5.67    0.85
   4   6   3    6.78    0.88
  -4   6  -3    6.29    0.88
  -5  -6  -3    4.24    0.80
  -5  -6  -3    3.50    0.66
  -5   6  -3    3.78    0.72
  -5   6  -3    2.85    0.69
  -6  -6  -3   10.81    1.05
  -6  -6  -3   10.30    1.32
  -6   6  -3    7.31    0.95
  -6   6  -3    7.27    1.11
  -7  -6  -3   -0.75    0.39
  -7   6  -3    0.46    0.48
  -8  -6  -3    0.50    0.59
  -8   6  -3    0.27    0.44
  -8  -7   3    0.52    0.53
  -8  -7   3    0.69    0.65
  -8   7   3    0.66    0.52
  -7  -7   3    2.68    0.75
  -7  -7   3    2.48    0.89
  -7   7   3    1.23    0.57
  -6  -7   3    1.05    0.57
  -6  -7   3    0.35    0.41
  -6   7   3    1.00    0.49
   6   7  -3    0.28    0.34
  -6   7   3    0.81    0.46
  -5  -7   3    3.38    0.71
  -5  -7   3    4.47    0.94
  -5   7   3    4.21    0.53
  -5   7   3    4.61    0.84
  -5   7   3    3.80    0.80
  -4  -7   3    5.13    0.72
  -4  -7   3    5.04    0.93
  -4   7   3    3.78    0.75
  -4   7   3    4.38    0.36
   4   7  -3    4.96    0.85
  -4   7   3    2.86    0.63
  -3  -7   3    0.92    0.44
  -3   7   3    0.80    0.41
   3   7  -3    0.56    0.35
  -3   7   3    0.72    0.36
  -2  -7   3   12.95    1.09
   2   7  -3   10.39    1.22
  -2   7   3   12.94    1.08
  -2   7   3   13.75    1.36
  -1  -7   3    0.02    0.17
  -1   7   3   -0.06    0.15
   1   7  -3    0.03    0.31
  -1   7   3   -0.20    0.20
   0  -7   3    0.03    0.12
   0  -7  -3   -0.11    0.13
   0   7   3    0.15    0.19
   0   7  -3    0.00    0.28
   0   7   3   -0.05    0.25
   0   7  -3    0.15    0.14
  -1   7  -3    0.04    0.14
   1   7   3    0.15    0.29
  -1   7  -3   -0.23    0.23
   2   7   3    6.54    0.94
  -2   7  -3    6.86    0.75
  -2   7  -3    6.67    0.98
   3   7   3    1.28    0.49
  -3   7  -3    0.40    0.40
  -3   7  -3    0.44    0.28
  -4   7  -3   20.10    1.75
   4   7   3   22.19    1.41
  -4   7  -3   17.90    1.49
  -5  -7  -3    2.00    0.59
  -5  -7  -3    1.75    0.64
  -5   7  -3    2.01    0.62
  -5   7  -3    1.31    0.52
  -6  -7  -3   -0.30    0.34
  -6  -7  -3    0.38    0.36
  -6   7  -3    0.61    0.44
  -6   7  -3   -0.01    0.38
  -7  -7  -3   -0.06    0.43
  -7   7  -3   -0.10    0.34
  -8  -7  -3    0.15    0.53
  -8   7  -3   -0.07    0.35
  -7  -8   3   -0.16    0.49
  -7  -8   3    0.02    0.47
  -7   8   3   -0.19    0.38
  -6  -8   3    1.79    0.75
  -6  -8   3    2.30    0.65
  -6   8   3    1.46    0.56
   6   8  -3    1.46    0.54
  -6   8   3    1.86    0.60
  -5  -8   3    1.94    0.58
  -5  -8   3    2.11    0.74
  -5   8   3    3.29    0.73
  -5   8   3    1.67    0.59
   5   8  -3    1.52    0.57
  -4  -8   3  110.37    3.16
  -4  -8   3  107.84    3.75
   4   8  -3  111.80    3.84
  -4   8   3  104.38    3.43
  -4   8   3  119.95    3.92
  -3  -8   3    6.22    0.91
  -3   8   3    6.39    0.87
  -3   8   3    6.59    1.03
   3   8  -3    5.63    1.02
  -2  -8   3    0.85    0.35
  -2   8   3    0.81    0.48
   2   8  -3    1.12    0.50
  -2   8   3    0.76    0.35
  -1  -8   3    0.14    0.20
   1   8  -3    0.07    0.32
  -1   8   3    0.04    0.31
  -1   8   3    0.31    0.26
   0  -8   3    0.13    0.15
   0  -8  -3   -0.01    0.14
   0   8   3    0.01    0.21
   0   8  -3    0.18    0.31
   0   8  -3    0.07    0.14
   0   8   3   -0.28    0.25
   1   8   3    0.71    0.42
  -1   8  -3    0.24    0.20
  -1   8  -3    0.71    0.47
   2   8   3    0.77    0.42
  -2   8  -3    0.93    0.49
  -2   8  -3    0.41    0.28
  -3   8  -3   -0.27    0.18
   3   8   3   -0.48    0.29
  -3   8  -3    0.23    0.38
  -4   8  -3    3.18    0.78
   4   8   3    3.99    0.85
  -4   8  -3    1.71    0.54
  -5  -8  -3   -0.01    0.37
  -5  -8  -3   -0.07    0.37
  -5   8  -3    0.08    0.30
  -5   8  -3   -0.05    0.35
  -6  -8  -3    0.01    0.36
  -6  -8  -3    0.27    0.46
  -6   8  -3   -0.07    0.37
  -6   8  -3    0.15    0.37
  -7  -8  -3    1.48    0.71
  -7   8  -3    1.74    0.64
  -7  -9   3    0.67    0.65
  -7  -9   3    0.00    0.48
  -7   9   3    0.33    0.52
  -6  -9   3   -0.21    0.35
  -6  -9   3    0.21    0.51
  -6   9   3    0.79    0.53
  -6   9   3    0.22    0.36
   6   9  -3   -0.06    0.22
  -5  -9   3    1.72    0.60
  -5  -9   3    1.57    0.73
  -5   9   3    0.91    0.55
   5   9  -3    1.35    0.59
  -5   9   3    1.01    0.53
  -4  -9   3    1.45    0.59
  -4  -9   3    0.45    0.39
  -4   9   3    0.23    0.37
  -4   9   3    0.80    0.53
   4   9  -3    0.08    0.40
  -3  -9   3    0.35    0.40
  -3   9   3    0.54    0.46
  -3   9   3    0.55    0.39
   3   9  -3    0.30    0.42
  -2  -9   3   13.57    1.19
  -2   9   3   13.55    1.57
  -2   9   3   10.72    1.05
   2   9  -3   12.03    1.47
  -1  -9   3    0.25    0.23
   1   9  -3    0.50    0.45
  -1   9   3    0.04    0.25
  -1   9   3    0.20    0.38
   0  -9   3    1.87    0.31
   0  -9  -3    1.94    0.29
   0   9   3    0.75    0.47
   0   9   3    1.63    0.43
   0   9  -3    1.22    0.58
   0   9  -3    1.49    0.36
  -1  -9  -3    2.68    0.50
  -1   9  -3    1.73    0.63
  -1   9  -3    2.08    0.44
   1   9   3    2.54    0.74
  -2   9  -3   -0.21    0.21
   2   9   3    0.16    0.35
  -2   9  -3   -0.29    0.33
  -3   9  -3    0.09    0.41
   3   9   3    1.63    0.61
  -3   9  -3    0.67    0.39
  -4   9  -3    1.26    0.58
   4   9   3    1.57    0.64
  -4   9  -3    2.18    0.61
  -5  -9  -3   -0.19    0.39
  -5  -9  -3   -0.38    0.38
  -5   9  -3   -0.17    0.35
  -5   9  -3   -0.05    0.28
  -6  -9  -3   -0.14    0.39
  -6  -9  -3   -0.03    0.42
  -6   9  -3   -0.08    0.41
  -6   9  -3    0.12    0.40
  -7  -9  -3   -0.11    0.54
  -7   9  -3    0.90    0.54
  -6 -10   3    0.29    0.54
  -6 -10   3    0.00    0.43
  -6  10   3    1.02    0.53
   6  10  -3    0.58    0.43
  -6  10   3    0.37    0.49
  -5 -10   3   -0.30    0.39
  -5 -10   3    0.21    0.50
   5  10  -3   -0.36    0.42
  -5  10   3    0.55    0.45
  -5  10   3    0.26    0.46
  -4 -10   3    6.79    1.12
   4  10  -3    6.53    1.20
  -4  10   3    5.92    0.96
  -4  10   3    8.15    1.36
  -3 -10   3    1.04    0.48
  -3  10   3    0.68    0.58
   3  10  -3    1.04    0.57
  -3  10   3    0.32    0.36
  -2 -10   3    3.70    0.65
  -2  10   3    2.73    0.60
   2  10  -3    3.42    0.90
  -2  10   3    2.32    0.78
  -1 -10   3    3.16    0.52
  -1  10   3    2.35    0.54
   1  10  -3    2.92    0.82
  -1  10   3    3.67    0.94
   0 -10  -3    0.60    0.22
   0 -10   3    0.91    0.25
   0  10   3    0.24    0.38
   0  10  -3    0.96    0.53
   0  10  -3    0.30    0.27
  -1 -10  -3    1.17    0.40
  -1  10  -3    1.21    0.66
  -1  10  -3    1.57    0.43
   1  10   3    1.62    0.64
  -2 -10  -3    2.48    0.61
  -2  10  -3    2.13    0.51
   2  10   3    1.09    0.54
  -2  10  -3    3.02    0.88
   3  10   3    6.95    1.19
  -3  10  -3    7.31    0.97
  -3  10  -3    6.50    1.21
   4  10   3    0.27    0.43
  -4  10  -3   -0.15    0.27
  -4  10  -3    0.44    0.50
  -5 -10  -3    0.34    0.44
  -5 -10  -3    0.18    0.43
  -5  10  -3   -0.19    0.39
  -5  10  -3    0.71    0.44
  -6 -10  -3    0.14    0.54
  -6 -10  -3   -0.50    0.40
  -6  10  -3   -0.02    0.34
  -6  10  -3   -0.15    0.43
  -5 -11   3    8.50    1.37
  -5 -11   3    7.40    1.08
   5  11  -3    5.51    1.17
  -5  11   3    6.91    1.30
  -5  11   3    6.91    1.13
  -4 -11   3    0.45    0.48
  -4  11   3    1.59    0.57
  -4  11   3   -0.25    0.36
   4  11  -3    0.94    0.57
  -3 -11   3    4.94    0.89
  -3  11   3    3.39    0.75
   3  11  -3    3.21    0.94
  -3  11   3    4.50    1.09
  -2 -11   3    8.17    0.97
  -2  11   3    6.35    1.23
   2  11  -3    7.23    1.35
  -2  11   3    8.89    1.09
  -1 -11   3    1.02    0.36
  -1  11   3    1.37    0.45
   1  11  -3    0.48    0.56
  -1  11   3    0.92    0.62
   0  11   3    3.80    0.97
   0  11  -3    2.84    0.88
   1  11   3    9.94    1.50
  -1  11  -3   11.18    1.05
  -1  11  -3   12.36    1.73
  -2 -11  -3    2.16    0.55
   2  11   3    2.31    0.82
  -2  11  -3    1.79    0.47
  -2  11  -3    2.25    0.84
  -3 -11  -3    5.37    0.95
  -3  11  -3    3.95    0.75
   3  11   3    4.21    1.02
  -3  11  -3    5.20    1.22
  -4 -11  -3    0.65    0.51
  -4  11  -3    0.38    0.37
  -4  11  -3   -0.29    0.45
   4  11   3   -0.02    0.44
  -5 -11  -3   -0.34    0.46
  -5 -11  -3    0.11    0.46
  -5 -11  -3    0.12    0.47
  -5  11  -3    0.31    0.39
  -5  11  -3    0.19    0.48
  -4 -12   3   -0.31    0.40
   4  12  -3    0.22    0.54
  -4  12   3   -0.25    0.41
  -4  12   3   -0.22    0.34
  -3 -12   3    0.48    0.40
   3  12  -3   -0.23    0.47
  -3  12   3    0.53    0.54
  -3  12   3   -0.27    0.30
  -2  12   3    0.01    0.48
  -2  12   3    0.65    0.39
   2  12  -3    0.28    0.64
  -1  12   3    3.68    0.79
  -1  12   3    3.62    1.06
   1  12  -3    2.65    0.98
   0  12  -3   -0.31    0.43
   0  12   3    0.50    0.54
  -1  12  -3   -0.39    0.40
   1  12   3    0.68    0.52
  -1  12  -3   -0.01    0.27
   2  12   3    0.20    0.57
  -2  12  -3   -0.15    0.43
  -2  12  -3   -0.35    0.25
  -3  12  -3    0.34    0.35
  -3  12  -3   -0.47    0.39
   3  12   3   -0.39    0.44
  -4 -12  -3    1.32    0.68
  -4  12  -3    1.73    0.77
  -4  12  -3    0.95    0.49
   4  12   3    0.81    0.64
   3  13  -3    0.87    0.77
  -3  13   3    0.08    0.65
  -3  13   3    0.62    0.46
  -2  13   3    0.67    0.45
   2  13  -3    0.58    0.65
  -2  13   3    0.41    0.64
  -1  13   3    4.13    1.13
   1  13  -3    1.23    0.69
   0  13  -3    0.22    0.63
   0  13   3   -0.13    0.43
  -1  13  -3    1.13    0.79
   1  13   3    0.69    0.65
  -1  13  -3    1.32    0.48
  -2  13  -3    2.10    0.89
  -2  13  -3    1.18    0.49
   3  13   3    0.91    0.74
  -3  13  -3    2.16    0.63
  -3  13  -3    1.82    0.90
  -9   0   4   -0.66    0.39
  -8   0   4   10.96    1.45
  -7   0   4   -0.27    0.29
  -6   0   4   10.25    1.13
  -5   0   4   -0.20    0.22
   4   0  -4    0.28    0.09
  -4   0   4    0.10    0.20
   4   0  -4    0.27    0.10
  -3   0   4   -0.13    0.11
  -3   0   4    0.00    0.15
   3   0  -4    0.19    0.12
  -3   0   4    0.01    0.06
   2   0  -4   26.65    0.85
  -2   0   4   26.15    0.79
  -2   0   4   25.56    0.87
  -2   0   4   27.98    1.03
  -1   0   4   -0.22    0.06
  -1   0   4   -0.23    0.09
  -1   0   4   -0.10    0.11
   1   0  -4   -0.20    0.07
   1   0  -4   -0.33    0.11
   1   0  -4   -0.36    0.07
   0   0  -4  206.38    4.14
   0   0   4  201.72    4.10
   0   0   4  197.07    3.91
  -1   0  -4   -0.19    0.09
  -1   0  -4    0.20    0.18
   1   0   4    0.08    0.13
  -2   0  -4   45.48    1.32
  -2   0  -4   45.37    1.43
   2   0   4   45.81    1.26
   3   0   4   -0.16    0.09
  -3   0  -4   -0.08    0.20
  -3   0  -4    0.14    0.15
  -4   0  -4   14.79    1.22
  -4   0  -4   11.88    0.59
   4   0   4   12.24    0.56
  -5   0  -4    0.11    0.13
   5   0   4   -0.11    0.12
  -5   0  -4   -0.05    0.31
  -6   0  -4   13.34    1.46
  -7   0  -4   -0.19    0.37
  -8   0  -4   -0.41    0.41
  -9   0  -4    0.17    0.44
  -9  -1   4    2.03    0.81
  -9  -1   4    2.33    0.74
  -9   1   4    2.27    0.84
  -9   1   4    2.02    0.76
  -8  -1   4    2.61    0.74
  -8   1   4    1.38    0.62
  -7  -1   4    2.67    0.70
  -7   1   4    2.16    0.66
  -6  -1   4    2.60    0.60
  -6   1   4    1.99    0.58
  -5  -1   4    0.44    0.30
  -5   1   4    0.62    0.34
  -4  -1   4    4.99    0.62
  -4  -1   4    4.73    0.29
   4  -1  -4    5.59    0.35
   4  -1  -4    4.86    0.33
  -4   1   4    4.42    0.62
   4   1  -4    5.53    0.32
  -3  -1   4    0.19    0.25
  -3  -1   4    0.31    0.17
   3  -1  -4    0.64    0.15
   3  -1  -4    0.29    0.13
  -3  -1   4    0.52    0.17
  -3   1   4    0.23    0.20
   3   1  -4    0.38    0.13
  -3   1   4    0.39    0.19
  -2  -1   4   11.67    0.70
  -2  -1   4   11.21    0.51
  -2  -1   4   11.51    0.57
   2   1  -4   11.20    0.53
  -2   1   4   11.87    0.59
   2   1  -4   11.19    0.53
  -2   1   4   11.26    0.53
  -2   1   4   11.70    0.60
  -1  -1   4  232.41    4.75
  -1  -1   4  236.75    4.75
   1  -1  -4  233.02    4.55
   1  -1  -4  240.64    4.76
  -1  -1   4  235.47    4.29
   1  -1  -4  233.00    4.59
   1   1  -4  236.51    4.30
  -1   1   4  238.21    4.52
   1   1  -4  236.71    4.76
  -1   1   4  234.56    4.56
  -1   1   4  233.82    4.76
   0  -1  -4  457.86    9.06
   0  -1   4  467.73    8.79
   0  -1   4  471.10    9.07
   0  -1  -4  473.06    8.61
   0   1  -4  480.91    9.08
   0   1  -4  465.60    8.79
   0   1  -4  468.46    8.44
   0   1   4  482.97    9.08
  -1  -1  -4  537.34   10.38
  -1   1  -4  541.38   10.02
  -1   1  -4  551.24   10.42
  -2  -1  -4   20.29    0.76
  -2  -1  -4   18.08    0.85
  -2   1  -4   19.17    0.77
  -2   1  -4   21.09    0.92
  -3  -1  -4    6.43    0.51
  -3  -1  -4    5.63    0.65
  -3   1  -4    5.62    0.48
  -3   1  -4    6.02    0.69
  -4  -1  -4    0.93    0.25
  -4  -1  -4    1.28    0.40
  -4   1  -4    1.12    0.41
  -4   1  -4    1.12    0.24
  -5  -1  -4    0.03    0.17
  -5  -1  -4   -0.17    0.27
  -5   1  -4   -0.03    0.28
  -5   1  -4   -0.01    0.12
  -6  -1  -4   12.03    0.42
  -6  -1  -4   14.46    1.49
  -6   1  -4   12.34    0.52
  -6   1  -4   12.04    1.38
  -7  -1  -4    4.01    0.91
  -7   1  -4    6.24    1.08
  -8  -1  -4    6.93    1.24
  -8   1  -4    8.42    1.35
  -9  -1  -4    0.61    0.64
  -9   1  -4   -0.24    0.43
  -9  -2   4    0.33    0.45
  -9  -2   4    0.88    0.71
  -9   2   4    0.32    0.46
  -9   2   4   -0.31    0.48
  -8  -2   4    4.51    0.96
  -8   2   4    5.54    1.05
  -7  -2   4    0.13    0.41
  -7   2   4    0.77    0.49
  -6  -2   4    4.24    0.75
  -6   2   4    3.39    0.71
  -5  -2   4    7.10    0.42
   5  -2  -4    7.46    0.47
   5  -2  -4    7.48    0.43
  -5  -2   4    6.34    0.79
  -5   2   4    6.62    0.86
   5   2  -4    9.08    0.44
  -4  -2   4   34.91    1.38
   4  -2  -4   36.96    1.11
   4   2  -4   36.00    1.12
  -4   2   4   33.30    1.47
  -3  -2   4   19.33    1.09
  -3  -2   4   19.07    0.85
   3  -2  -4   21.09    0.84
  -3   2   4   21.45    0.99
  -3   2   4   20.21    0.93
   3   2  -4   19.90    0.81
  -2  -2   4   81.45    2.27
  -2  -2   4   83.03    1.85
   2  -2  -4   80.95    2.08
   2   2  -4   82.92    1.81
  -2   2   4   78.47    2.05
   1  -2  -4   46.72    1.44
  -1  -2   4   48.21    1.38
  -1  -2   4   49.27    0.97
   1  -2  -4   46.93    1.13
  -1   2   4   48.91    1.10
   1   2  -4   48.09    1.43
  -1   2   4   48.96    1.29
   0  -2   4  188.36    3.55
   0  -2   4  189.81    3.78
   0  -2  -4  187.88    4.13
   0   2   4  192.03    3.81
   0   2  -4  190.65    4.10
   0   2  -4  191.83    3.55
  -1  -2  -4  140.38    3.21
  -1   2  -4  139.65    2.97
  -1   2  -4  139.08    3.19
  -2  -2  -4   26.03    0.97
  -2   2  -4   27.20    1.07
  -2   2  -4   26.83    1.02
  -3  -2  -4   11.50    0.96
  -3  -2  -4   10.05    0.59
  -3   2  -4   11.27    0.66
  -3   2  -4   12.91    0.84
  -4  -2  -4    6.28    0.56
  -4  -2  -4    6.24    0.83
  -4   2  -4    6.77    0.85
  -4   2  -4    5.73    0.55
  -5  -2  -4    1.28    0.49
  -5  -2  -4    1.21    0.31
  -5   2  -4    0.60    0.42
  -5   2  -4    0.74    0.25
  -6  -2  -4    1.98    0.31
  -6  -2  -4    1.67    0.65
  -6   2  -4    0.42    0.43
  -6   2  -4    1.87    0.33
  -7  -2  -4    0.02    0.45
  -7   2  -4    0.26    0.45
  -8  -2  -4    4.38    1.05
  -8   2  -4    6.32    1.19
  -9  -2  -4    0.00    0.53
  -9   2  -4    0.37    0.52
  -9  -3   4    0.05    0.44
  -9  -3   4   -0.16    0.52
  -9   3   4    0.00    0.44
  -9   3   4   -0.31    0.37
  -8  -3   4    1.80    0.65
  -8   3   4    2.98    0.80
  -7  -3   4   -0.09    0.33
  -7   3   4    0.15    0.39
   6  -3  -4    2.45    0.34
  -6  -3   4    1.86    0.56
   6   3  -4    2.57    0.29
  -6   3   4    1.61    0.55
   5  -3  -4    8.90    0.69
  -5  -3   4    7.33    0.86
   5   3  -4    7.51    0.63
  -5   3   4    5.85    0.86
   4  -3  -4    9.64    0.66
  -4  -3   4   11.21    0.92
   4   3  -4    9.59    0.63
  -4   3   4    9.25    0.93
  -3  -3   4   33.68    1.17
  -3  -3   4   35.87    1.55
  -3   3   4   32.97    1.34
  -3   3   4   33.93    1.18
   3   3  -4   30.61    1.22
  -2  -3   4  132.68    3.30
  -2  -3   4  128.17    2.72
  -2   3   4  131.09    3.19
   2   3  -4  129.90    3.20
  -2   3   4  130.91    2.74
  -2   3   4  137.77    3.12
  -1  -3   4    1.41    0.28
  -1  -3   4    1.72    0.15
   1  -3  -4    1.75    0.17
  -1   3   4    1.88    0.29
  -1   3   4    1.63    0.32
   1   3  -4    1.56    0.35
   0  -3   4   19.11    0.68
   0  -3   4   20.22    0.62
   0   3  -4   19.94    0.94
   0   3   4   21.20    0.79
   0   3   4   20.89    0.94
   0   3  -4   20.88    0.59
  -1  -3  -4   53.26    1.73
  -1   3  -4   53.15    1.71
  -1   3  -4   52.42    1.43
  -2  -3  -4    2.35    0.38
  -2   3  -4    1.72    0.36
  -2   3  -4    2.15    0.38
  -3  -3  -4   22.85    1.15
  -3  -3  -4   24.76    1.05
  -3   3  -4   24.74    1.21
  -3   3  -4   23.71    1.09
  -4  -3  -4    8.11    0.93
  -4  -3  -4    7.58    0.67
  -4   3  -4    9.47    1.03
  -4   3  -4    8.67    0.79
  -5  -3  -4    5.00    0.54
  -5  -3  -4    4.57    0.84
  -5   3  -4    4.40    0.57
  -5   3  -4    5.38    0.86
  -6  -3  -4    0.39    0.47
  -6  -3  -4    0.39    0.29
  -6   3  -4    0.23    0.24
  -6   3  -4    0.50    0.44
  -7  -3  -4    3.57    0.90
  -7   3  -4    4.94    1.01
  -8  -3  -4    0.31    0.47
  -8   3  -4    0.54    0.49
  -9  -3  -4    1.34    0.85
  -9   3  -4    1.21    0.72
  -9  -4   4   -0.34    0.44
  -9  -4   4    0.53    0.49
  -9   4   4   -0.29    0.35
  -9   4   4    0.18    0.54
  -8  -4   4    0.98    0.59
  -8  -4   4    0.63    0.60
  -8   4   4    0.24    0.42
  -8   4   4    0.12    0.41
  -7  -4   4    5.39    0.92
  -7   4   4    3.28    0.79
  -6  -4   4    7.97    1.06
   6  -4  -4    7.07    0.68
  -6   4   4    4.30    0.81
   6   4  -4    6.93    0.65
  -5  -4   4    0.29    0.28
   5  -4  -4    0.18    0.20
  -5   4   4    0.24    0.26
   5   4  -4   -0.09    0.19
  -5   4   4    0.21    0.29
   4  -4  -4    0.12    0.19
  -4  -4   4    0.21    0.28
  -4  -4   4    0.20    0.23
  -4   4   4   -0.10    0.17
  -4   4   4   -0.32    0.16
  -4   4   4    0.18    0.20
   4   4  -4    0.02    0.18
  -3  -4   4   62.76    2.26
  -3  -4   4   60.44    1.74
   3   4  -4   60.79    2.04
  -3   4   4   67.83    2.12
  -3   4   4   62.62    1.67
  -3   4   4   64.31    2.05
  -2  -4   4   19.25    1.03
  -2   4   4   19.70    1.05
  -2   4   4   19.82    0.94
   2   4  -4   18.99    1.05
  -2   4   4   19.84    0.56
  -1  -4   4    3.96    0.46
  -1  -4   4    4.32    0.26
   1  -4  -4    3.92    0.19
  -1   4   4    3.80    0.43
  -1   4   4    4.24    0.58
   1   4  -4    4.66    0.60
   0  -4   4   39.65    1.12
   0   4   4   39.48    1.53
   0   4   4   40.80    1.27
   0   4  -4   39.25    1.03
   0   4  -4   39.78    1.56
  -1   4  -4    1.67    0.28
  -1   4  -4    1.65    0.38
   1   4   4    1.84    0.39
  -2  -4  -4   17.29    1.02
   2   4   4   18.10    0.98
  -2   4  -4   18.65    0.93
  -2   4  -4   17.68    1.02
  -3  -4  -4    1.68    0.40
  -3   4  -4    1.63    0.42
  -3   4  -4    1.69    0.42
  -4  -4  -4    1.69    0.49
  -4  -4  -4    2.13    0.43
  -4   4  -4    1.32    0.46
  -4   4  -4    1.62    0.44
  -5  -4  -4    5.37    0.63
  -5  -4  -4    4.87    0.84
  -5   4  -4    6.98    0.98
  -5   4  -4    5.29    0.69
  -6  -4  -4    2.51    0.71
  -6  -4  -4    1.44    0.38
  -6   4  -4    1.85    0.60
  -6   4  -4    1.33    0.42
  -7  -4  -4    0.04    0.47
  -7   4  -4    0.11    0.37
  -8  -4  -4    0.36    0.52
  -8   4  -4   -0.34    0.31
  -8  -5   4    0.65    0.64
  -8  -5   4    0.39    0.41
  -8   5   4   -0.16    0.39
  -8   5   4    0.27    0.42
  -7  -5   4    1.56    0.72
  -7  -5   4    2.11    0.67
  -7   5   4    1.27    0.54
  -7   5   4    2.40    0.62
   6  -5  -4    5.80    0.74
  -6  -5   4    4.76    1.03
  -6  -5   4    6.86    0.98
  -6   5   4    4.82    0.75
  -6   5   4    4.78    0.89
   6   5  -4    5.42    0.69
  -5  -5   4    0.54    0.46
   5  -5  -4    0.20    0.28
  -5  -5   4    0.06    0.30
  -5   5   4    0.27    0.33
   5   5  -4    0.37    0.31
  -5   5   4    1.03    0.35
  -4  -5   4    9.91    0.89
  -4  -5   4    8.15    1.05
  -4   5   4    7.49    0.86
  -4   5   4    9.88    0.77
  -4   5   4    8.39    0.96
  -3  -5   4   13.27    0.74
  -3  -5   4   14.24    1.23
  -3   5   4   14.12    0.57
   3   5  -4   16.85    1.07
  -3   5   4   14.78    0.95
  -3   5   4   15.04    1.23
  -2  -5   4   -0.01    0.20
  -2   5   4    0.01    0.23
   2   5  -4    0.44    0.30
  -2   5   4    0.17    0.21
  -1  -5   4   95.98    2.52
  -1   5   4   99.65    2.97
   1   5  -4  102.90    3.06
  -1   5   4  100.21    2.56
   0  -5   4   26.56    0.89
   0   5  -4   27.52    0.86
   0   5   4   23.90    1.01
   0   5  -4   24.95    1.33
   0   5   4   28.17    1.36
  -1   5  -4   10.65    1.04
   1   5   4   11.42    1.05
  -1   5  -4    9.35    0.57
  -2   5  -4    0.37    0.21
   2   5   4    0.07    0.21
  -2   5  -4   -0.07    0.20
  -3  -5  -4    8.28    0.93
  -3   5  -4    6.76    0.86
  -3   5  -4    8.55    0.92
  -4  -5  -4    1.64    0.43
  -4  -5  -4    1.28    0.49
  -4   5  -4    1.23    0.41
  -4   5  -4    1.41    0.44
  -5  -5  -4    2.99    0.69
  -5  -5  -4    4.51    0.66
  -5   5  -4    5.26    0.88
  -5   5  -4    4.78    0.76
  -6  -5  -4   -0.32    0.39
  -6  -5  -4    0.05    0.25
  -6   5  -4    0.25    0.30
  -6   5  -4    0.15    0.32
  -7  -5  -4    0.11    0.46
  -7   5  -4   -0.07    0.32
  -8  -5  -4    1.44    0.77
  -8   5  -4    0.65    0.52
  -8  -6   4   -0.70    0.33
  -8  -6   4   -0.72    0.48
  -8   6   4   -0.14    0.42
  -7  -6   4    1.25    0.53
  -7  -6   4    1.04    0.63
  -7   6   4    0.83    0.48
  -7   6   4    0.79    0.45
  -6  -6   4    7.51    1.01
  -6  -6   4    6.98    1.18
   6  -6  -4    9.17    1.08
   6   6  -4    8.47    0.95
  -6   6   4    6.87    1.07
  -6   6   4    8.03    0.91
  -5  -6   4   17.32    1.13
  -5  -6   4   17.52    1.76
  -5   6   4   13.77    1.35
   5   6  -4   15.69    1.36
  -5   6   4   18.43    1.18
  -5   6   4   16.49    0.95
  -4  -6   4    2.99    0.66
  -4  -6   4    3.32    0.56
  -4   6   4    2.83    0.60
  -4   6   4    2.16    0.54
   4   6  -4    2.80    0.60
  -4   6   4    3.27    0.40
  -3  -6   4   13.32    0.78
  -3  -6   4   13.43    1.25
  -3   6   4   13.66    1.24
  -3   6   4   11.77    1.07
   3   6  -4   15.32    1.37
  -2  -6   4   23.51    1.20
  -2   6   4   20.37    1.29
  -2   6   4   20.83    1.08
   2   6  -4   20.31    1.30
  -1  -6   4   27.24    1.12
  -1   6   4   26.55    1.47
   1   6  -4   28.78    1.54
  -1   6   4   25.64    1.13
   0  -6   4   13.80    0.64
   0   6  -4   15.14    0.66
   0   6   4   12.51    1.18
   0   6   4   13.87    0.81
   0   6  -4   13.70    1.27
  -1   6  -4    8.95    1.06
  -1   6  -4    8.44    0.70
   1   6   4    7.97    0.94
  -2   6  -4    0.75    0.26
   2   6   4    1.02    0.41
  -2   6  -4    1.54    0.48
  -3   6  -4   10.41    1.00
  -3   6  -4   12.68    1.27
   3   6   4    9.22    1.01
  -4  -6  -4    0.06    0.27
  -4   6  -4   -0.03    0.27
  -4   6  -4    0.18    0.34
  -5  -6  -4    0.57    0.36
  -5  -6  -4   -0.24    0.30
  -5   6  -4   -0.09    0.29
  -5   6  -4    0.54    0.39
  -6  -6  -4   -0.04    0.40
  -6  -6  -4   -0.04    0.31
  -6   6  -4   -0.07    0.32
  -6   6  -4    0.07    0.31
  -7  -6  -4    0.95    0.57
  -7   6  -4    0.19    0.40
  -8  -6  -4    0.84    0.61
  -8   6  -4    1.28    0.64
  -8  -7   4    0.72    0.65
  -8  -7   4    1.00    0.56
  -8   7   4    0.09    0.43
  -7  -7   4    0.28    0.43
  -7  -7   4   -0.46    0.40
  -7   7   4    0.53    0.45
  -6  -7   4    2.87    0.68
   6  -7  -4    2.15    0.62
  -6  -7   4    2.68    0.84
   6   7  -4    3.17    0.69
  -6   7   4    3.09    0.78
  -5  -7   4    2.91    0.66
  -5  -7   4    3.65    0.86
  -5   7   4    3.17    0.69
  -5   7   4    3.01    0.69
  -5   7   4    4.15    0.51
  -4  -7   4    8.00    1.12
  -4  -7   4    7.50    0.83
  -4   7   4    6.03    0.88
  -4   7   4    7.16    1.01
  -4   7   4    7.38    0.36
   4   7  -4    6.25    0.93
  -3  -7   4    1.84    0.54
  -3   7   4    2.70    0.62
  -3   7   4    1.78    0.48
   3   7  -4    2.77    0.68
  -2  -7   4   -0.01    0.23
  -2   7   4   -0.23    0.17
   2   7  -4   -0.18    0.27
  -2   7   4   -0.33    0.24
  -1  -7   4   43.83    1.53
  -1   7   4   44.13    1.63
  -1   7   4   44.81    2.09
   1   7  -4   44.16    2.11
   0  -7   4    6.88    0.47
   0   7  -4    6.97    0.61
   0   7   4    5.63    0.88
   0   7  -4    4.53    0.84
   0   7   4    7.49    0.77
  -1   7  -4    5.35    0.59
   1   7   4    3.84    0.72
  -1   7  -4    4.62    0.84
  -2   7  -4    0.75    0.44
   2   7   4    0.25    0.34
  -2   7  -4    0.84    0.30
   3   7   4   13.70    1.37
  -3   7  -4    9.79    1.20
  -3   7  -4   12.75    1.15
  -4  -7  -4    2.13    0.60
  -4   7  -4    1.58    0.55
  -4   7  -4    1.23    0.49
  -5  -7  -4    0.79    0.42
  -5  -7  -4    0.47    0.44
  -5   7  -4    2.62    0.69
  -5   7  -4    1.08    0.50
  -6  -7  -4    1.65    0.65
  -6  -7  -4    2.02    0.58
  -6   7  -4    1.29    0.53
  -6   7  -4    2.56    0.69
  -7  -7  -4   -0.07    0.42
  -7   7  -4    0.89    0.54
  -7  -8   4    0.57    0.47
  -7  -8   4    0.39    0.52
  -7   8   4   -0.30    0.33
  -6  -8   4    0.58    0.59
  -6  -8   4    0.04    0.39
   6  -8  -4    0.19    0.29
   6   8  -4    0.28    0.35
  -6   8   4   -0.21    0.32
  -6   8   4    0.43    0.39
  -5  -8   4    1.53    0.54
  -5  -8   4    2.00    0.73
  -5   8   4    1.49    0.57
  -5   8   4    2.71    0.70
   5   8  -4    1.21    0.54
  -4  -8   4    3.53    0.62
  -4  -8   4    3.08    0.85
  -4   8   4    4.25    0.78
   4   8  -4    3.88    0.85
  -4   8   4    4.33    0.93
  -3  -8   4    0.16    0.35
   3   8  -4    0.11    0.34
  -3   8   4   -0.25    0.33
  -3   8   4   -0.01    0.27
  -2  -8   4    0.27    0.28
  -2   8   4    0.45    0.29
  -2   8   4    0.43    0.37
   2   8  -4    0.14    0.30
  -1  -8   4    3.92    0.54
  -1   8   4    3.58    0.59
   1   8  -4    2.71    0.71
  -1   8   4    3.05    0.72
   0  -8   4    0.64    0.22
   0  -8  -4    1.13    0.26
   0   8   4    0.85    0.32
   0   8  -4    1.30    0.54
   0   8  -4    0.76    0.24
   0   8   4    2.03    0.63
  -1   8  -4   14.48    0.83
  -1   8  -4   12.28    1.45
   1   8   4   15.10    1.54
  -2   8  -4   19.93    1.85
   2   8   4   17.67    1.65
  -2   8  -4   15.21    0.95
  -3   8  -4    0.33    0.41
   3   8   4   -0.17    0.27
  -3   8  -4    0.01    0.22
  -4  -8  -4   14.33    1.59
  -4   8  -4   13.06    1.51
   4   8   4   14.40    1.48
  -4   8  -4   14.55    1.35
  -5  -8  -4    0.27    0.46
  -5  -8  -4    0.57    0.45
  -5   8  -4    0.36    0.44
  -5   8  -4    0.06    0.31
  -6  -8  -4   -0.13    0.46
  -6  -8  -4    0.62    0.46
  -6   8  -4   -0.10    0.38
  -6   8  -4   -0.17    0.36
  -7  -8  -4   -0.32    0.46
  -7   8  -4    1.07    0.57
  -7  -9   4    0.24    0.49
  -7  -9   4    0.22    0.61
  -7   9   4    0.58    0.53
  -6  -9   4    1.68    0.73
  -6  -9   4   -0.12    0.38
   6   9  -4    0.04    0.28
  -6   9   4    0.55    0.43
  -6   9   4    0.20    0.44
  -5  -9   4    8.82    1.05
  -5  -9   4    8.35    1.33
   5   9  -4    8.65    1.23
  -5   9   4    7.67    1.12
  -5   9   4    7.24    1.17
  -4  -9   4    0.47    0.43
  -4  -9   4    0.22    0.34
   4   9  -4    0.00    0.40
  -4   9   4    0.14    0.44
  -4   9   4    0.28    0.33
  -3  -9   4   12.58    1.32
  -3   9   4   11.87    1.22
  -3   9   4   10.37    1.36
   3   9  -4   12.60    1.53
  -2  -9   4    1.24    0.44
  -2   9   4    0.94    0.55
  -2   9   4    1.14    0.41
   2   9  -4    0.55    0.46
  -1  -9   4    0.52    0.26
  -1   9   4    0.69    0.34
  -1   9   4    0.85    0.44
   1   9  -4    0.47    0.47
   0  -9   4    1.22    0.28
   0  -9  -4    1.53    0.28
   0   9  -4    1.14    0.55
   0   9   4    1.61    0.60
  -1  -9  -4    0.31    0.26
   1   9   4   -0.03    0.36
  -1   9  -4   -0.03    0.19
  -1   9  -4    0.06    0.36
  -2   9  -4    1.15    0.63
  -2   9  -4    0.91    0.35
   2   9   4    0.74    0.51
   3   9   4   12.81    1.53
  -3   9  -4   15.83    1.76
  -3   9  -4   16.61    1.38
   4   9   4   -0.28    0.31
  -4   9  -4   -0.04    0.35
  -4   9  -4    0.42    0.38
  -5  -9  -4    2.67    0.77
  -5  -9  -4    3.08    0.84
  -5   9  -4    3.88    0.85
  -5   9  -4    3.24    0.85
  -6  -9  -4    1.04    0.52
  -6  -9  -4   -0.39    0.40
  -6   9  -4    0.30    0.48
  -6   9  -4    0.34    0.41
  -6 -10   4    1.71    0.76
  -6  10   4    0.98    0.57
   6  10  -4    1.07    0.58
  -6  10   4    1.21    0.56
  -5 -10   4    5.15    0.85
  -5 -10   4    6.51    1.20
   5  10  -4    4.37    1.01
  -5  10   4    6.02    1.09
  -5  10   4    7.19    1.29
  -4 -10   4    8.72    1.00
  -4 -10   4   10.89    1.36
  -4  10   4    7.71    1.28
   4  10  -4    7.92    1.29
  -4  10   4    8.13    1.11
  -3 -10   4    4.94    0.88
  -3  10   4    5.94    0.92
   3  10  -4    4.48    1.00
  -3  10   4    6.16    1.14
  -2 -10   4    3.31    0.64
  -2  10   4    3.45    0.86
  -2  10   4    3.47    0.69
   2  10  -4    3.81    0.97
  -1 -10   4    2.26    0.45
   1  10  -4    1.89    0.70
  -1  10   4    2.16    0.54
  -1  10   4    2.11    0.71
   0 -10   4    3.11    0.41
   0  10   4    3.02    0.81
   0  10  -4    0.06    0.17
   0  10  -4    0.73    0.50
  -1 -10  -4    5.08    0.67
  -1  10  -4    3.22    0.89
  -1  10  -4    5.00    0.68
   1  10   4    3.86    0.91
  -2 -10  -4    0.70    0.40
  -2  10  -4    0.68    0.56
   2  10   4    0.85    0.58
  -2  10  -4    0.97    0.37
   3  10   4    0.77    0.54
  -3  10  -4    0.27    0.51
  -3  10  -4    0.34    0.32
  -4  10  -4    1.04    0.59
   4  10   4    2.24    0.73
  -4  10  -4    0.07    0.37
  -5 -10  -4    1.21    0.65
  -5 -10  -4    1.81    0.68
  -5  10  -4    1.79    0.61
  -5  10  -4    0.81    0.66
  -6 -10  -4    0.13    0.44
  -6 -10  -4    0.30    0.51
  -6  10  -4    0.00    0.43
  -6  10  -4    0.73    0.39
  -5 -11   4    0.39    0.57
  -5  11   4    0.81    0.56
  -5  11   4    0.69    0.53
   5  11  -4   -0.02    0.47
  -4 -11   4    0.05    0.47
  -4  11   4    0.36    0.39
  -4  11   4    0.12    0.39
   4  11  -4    0.17    0.45
  -3 -11   4    0.51    0.42
  -3  11   4    0.61    0.58
   3  11  -4    0.42    0.57
  -3  11   4    0.76    0.41
  -2 -11   4    0.80    0.44
  -2  11   4    1.12    0.48
  -2  11   4    2.15    0.78
   2  11  -4    1.35    0.70
  -1 -11   4   13.64    1.02
  -1  11   4   10.34    1.51
   1  11  -4   11.44    1.66
  -1  11   4   12.42    1.27
   0  11   4   -0.05    0.39
   0  11  -4   -0.06    0.42
  -1  11  -4   -0.04    0.44
   1  11   4   -0.42    0.31
  -1  11  -4   -0.07    0.24
  -2 -11  -4    0.04    0.37
  -2  11  -4    0.21    0.28
  -2  11  -4    0.24    0.49
   2  11   4   -0.02    0.38
  -3 -11  -4    6.82    1.03
   3  11   4    6.41    1.24
  -3  11  -4    4.97    0.80
  -3  11  -4    6.77    1.31
  -4  11  -4    0.46    0.52
  -4  11  -4   -0.07    0.29
   4  11   4    0.11    0.38
  -5 -11  -4   -0.31    0.40
  -5  11  -4    0.10    0.52
  -5  11  -4    0.13    0.37
  -4 -12   4    1.51    0.62
   4  12  -4    0.96    0.65
  -4  12   4    1.24    0.59
  -4  12   4    2.39    0.91
  -3 -12   4    0.06    0.38
   3  12  -4   -0.12    0.46
  -3  12   4    0.48    0.59
  -3  12   4    0.53    0.41
  -2 -12   4    2.39    0.61
   2  12  -4    1.56    0.79
  -2  12   4    2.20    0.87
  -2  12   4    3.90    0.79
  -1  12   4    0.02    0.29
   1  12  -4    0.63    0.61
  -1  12   4    0.50    0.61
   0  12   4    0.00    0.47
   0  12  -4   -0.25    0.43
  -1  12  -4    0.31    0.53
  -1  12  -4    1.12    0.43
   1  12   4    1.25    0.71
  -2  12  -4    3.44    0.66
  -2  12  -4    4.62    1.16
   2  12   4    3.90    1.08
  -3  12  -4    0.70    0.35
   3  12   4    0.71    0.58
  -3  12  -4    0.15    0.60
  -4 -12  -4    0.38    0.54
  -4 -12  -4   -0.34    0.45
  -4  12  -4    0.22    0.55
   4  12   4    0.28    0.54
  -4  12  -4    0.97    0.54
  -3  13   4    0.05    0.36
   3  13  -4   -0.65    0.47
  -3  13   4    0.14    0.64
  -2  13   4    3.09    1.05
  -2  13   4    2.07    0.62
   2  13  -4    1.89    0.88
  -1  13   4    0.47    0.61
   1  13  -4    1.51    0.83
   0  13  -4    2.78    1.04
   0  13   4    3.29    1.02
   1  13   4    1.56    0.74
  -1  13  -4    1.94    0.87
  -1  13  -4    1.22    0.50
  -2  13  -4    0.31    0.63
   2  13   4   -0.15    0.57
  -2  13  -4    0.45    0.40
  -3  13  -4    0.84    0.77
  -3  13  -4    1.20    0.47
   3  13   4    0.49    0.56
  -9   0   5    0.85    0.64
  -9   0   5   -0.15    0.34
  -8   0   5    0.15    0.46
  -8   0   5    0.00    0.45
  -7   0   5   -0.17    0.37
  -6   0   5   -0.10    0.27
  -5   0   5    2.72    0.55
  -4   0   5   -0.04    0.19
  -4   0   5    0.07    0.09
  -4   0   5    0.00    0.15
   4   0  -5   -0.18    0.10
  -3   0   5   27.10    1.20
  -3   0   5   24.55    1.00
   3   0  -5   25.22    0.86
  -3   0   5   25.36    0.82
  -2   0   5    0.07    0.11
   2   0  -5   -0.10    0.06
  -2   0   5    0.06    0.12
  -2   0   5    0.02    0.13
   1   0  -5  793.73   14.85
   1   0  -5  779.82   14.08
  -1   0   5  788.43   14.18
  -1   0   5  781.08   14.58
   0   0  -5    0.33    0.19
  -1   0  -5  339.51    6.81
  -2   0  -5    0.00    0.17
  -2   0  -5   -0.05    0.15
  -3   0  -5  115.24    2.74
  -3   0  -5  117.26    3.07
  -4   0  -5    0.08    0.18
  -4   0  -5    0.07    0.25
  -5   0  -5    0.85    0.47
  -5   0  -5    0.95    0.24
  -6   0  -5    0.22    0.16
  -6   0  -5    0.30    0.42
  -7   0  -5   -1.10    0.21
  -8   0  -5   -0.25    0.36
  -9   0  -5    0.34    0.64
  -9  -1   5    1.66    0.79
  -9  -1   5    1.84    0.66
  -9   1   5    1.58    0.63
  -9   1   5    2.44    0.80
  -8  -1   5    0.70    0.47
  -8  -1   5    0.75    0.58
  -8   1   5    0.08    0.45
  -8   1   5    0.23    0.39
  -7  -1   5    0.49    0.39
  -7   1   5    0.17    0.34
  -6  -1   5    7.60    1.01
  -6   1   5    7.98    1.04
   5  -1  -5   15.10    0.56
  -5  -1   5   13.67    1.17
  -5  -1   5   13.84    0.47
   5  -1  -5   14.70    0.56
  -5  -1   5   16.76    1.50
  -5   1   5   16.21    1.36
   5   1  -5   15.57    0.50
  -5   1   5   17.70    1.12
  -4  -1   5   -0.03    0.11
  -4  -1   5   -0.10    0.17
   4  -1  -5    0.20    0.16
  -4  -1   5    0.10    0.18
   4  -1  -5    0.12    0.12
  -4   1   5   -0.02    0.21
  -4   1   5    0.28    0.21
   4   1  -5    0.17    0.13
  -3  -1   5   34.95    1.19
  -3  -1   5   33.48    1.08
  -3  -1   5   32.12    1.40
   3  -1  -5   34.87    1.06
   3   1  -5   35.16    1.07
  -3   1   5   34.99    1.27
  -3   1   5   37.39    1.37
  -2  -1   5    1.40    0.22
  -2  -1   5    2.00    0.37
  -2   1   5    1.54    0.25
   2   1  -5    2.01    0.27
  -2   1   5    1.40    0.25
  -1  -1   5  428.31    7.62
   1  -1  -5  427.20    8.31
  -1  -1   5  421.49    8.21
  -1   1   5  416.84    7.87
   1   1  -5  430.55    7.66
   1   1  -5  430.27    8.34
  -1   1   5  426.41    8.03
   0  -1   5   16.69    0.60
   0  -1  -5   16.05    0.69
   0   1  -5   14.62    0.73
  -1  -1  -5  226.68    4.77
  -1   1  -5  227.40    4.81
  -1   1  -5  234.01    4.56
  -2  -1  -5    0.95    0.29
  -2  -1  -5    0.78    0.22
  -2   1  -5    0.75    0.24
  -2   1  -5    0.64    0.25
  -3  -1  -5   37.23    1.46
  -3  -1  -5   36.17    1.21
  -3   1  -5   37.97    1.23
  -3   1  -5   34.82    1.44
  -4  -1  -5   42.46    1.77
  -4  -1  -5   43.91    1.41
  -4   1  -5   44.76    1.83
  -4   1  -5   43.73    1.38
  -5  -1  -5    9.67    0.62
  -5  -1  -5   10.16    1.16
  -5   1  -5   12.34    1.27
  -5   1  -5    9.88    0.60
  -6  -1  -5    4.57    0.40
  -6  -1  -5    3.69    0.85
  -6   1  -5    2.05    0.67
  -6   1  -5    4.74    0.45
  -7  -1  -5   13.49    1.60
  -7   1  -5   14.02    1.63
  -8  -1  -5    1.10    0.61
  -8   1  -5    0.45    0.49
  -9  -1  -5    0.15    0.62
  -9   1  -5    0.09    0.50
  -9  -2   5    0.19    0.41
  -9  -2   5    0.06    0.44
  -9   2   5    1.10    0.59
  -9   2   5   -0.24    0.43
  -8  -2   5    4.23    0.91
  -8  -2   5    3.05    0.92
  -8   2   5    4.49    0.98
  -8   2   5    5.33    1.04
  -7  -2   5   -0.14    0.31
  -7  -2   5   -0.07    0.46
  -7   2   5   -0.08    0.39
  -7   2   5   -0.13    0.32
   6  -2  -5    0.29    0.16
  -6  -2   5   -0.30    0.28
  -6  -2   5   -0.36    0.25
  -6   2   5   -0.04    0.28
  -6   2   5   -0.33    0.23
   5  -2  -5   15.76    0.67
  -5  -2   5   12.97    1.34
  -5  -2   5   16.61    0.67
  -5  -2   5   14.92    0.99
  -5   2   5   15.22    1.30
  -5   2   5   13.31    1.21
   5   2  -5   14.88    0.66
  -4  -2   5    1.82    0.48
   4  -2  -5    2.38    0.33
  -4  -2   5    2.00    0.42
  -4   2   5    2.16    0.45
  -4   2   5    2.12    0.45
   4   2  -5    2.17    0.31
  -3  -2   5   18.25    1.05
   3  -2  -5   17.12    0.77
  -3  -2   5   16.46    0.77
  -3   2   5   16.61    0.89
  -3   2   5   18.51    0.88
   3   2  -5   17.30    0.78
  -2  -2   5   30.15    0.86
  -2  -2   5   29.32    1.19
   2  -2  -5   27.54    1.04
   2   2  -5   29.72    0.84
   2   2  -5   29.76    1.07
  -2   2   5   30.07    1.06
  -1  -2   5    1.58    0.27
   1  -2  -5    1.65    0.29
   1  -2  -5    2.15    0.24
   1   2  -5    2.08    0.34
  -1   2   5    2.07    0.27
   0  -2  -5   52.97    1.59
   0  -2   5   54.35    1.17
   0  -2   5   55.70    1.38
   0   2  -5   54.29    1.62
   0   2  -5   54.71    1.19
  -1  -2  -5   56.31    1.64
  -1   2  -5   55.91    1.48
  -1   2  -5   56.07    1.67
  -2  -2  -5   35.75    1.22
  -2   2  -5   33.78    1.24
  -2   2  -5   36.77    1.29
  -3  -2  -5   43.78    1.41
  -3  -2  -5   45.61    1.69
  -3   2  -5   42.30    1.44
  -3   2  -5   45.30    1.67
  -4  -2  -5    0.62    0.35
  -4  -2  -5    0.22    0.20
  -4   2  -5    0.34    0.31
  -4   2  -5    0.27    0.20
  -5  -2  -5    5.83    0.60
  -5  -2  -5    4.65    0.82
  -5   2  -5    5.42    0.59
  -5   2  -5    5.53    0.87
  -6  -2  -5    6.17    1.04
  -6  -2  -5    6.68    0.58
  -6   2  -5    7.03    1.08
  -6   2  -5    7.50    0.67
  -7  -2  -5    1.76    0.67
  -7   2  -5    1.35    0.64
  -8  -2  -5    2.92    0.93
  -8   2  -5    2.51    0.84
  -9  -2  -5   -0.74    0.39
  -9   2  -5    0.25    0.53
  -9  -3   5   -0.12    0.51
  -9  -3   5   -0.24    0.40
  -9   3   5    0.18    0.41
  -9   3   5   -0.47    0.38
  -8  -3   5   -0.18    0.41
  -8  -3   5    0.87    0.64
  -8   3   5    0.06    0.38
  -8   3   5    0.16    0.39
  -7  -3   5    0.79    0.46
  -7  -3   5    0.88    0.58
  -7   3   5    0.70    0.44
  -7   3   5    0.62    0.49
   6  -3  -5    3.21    0.40
  -6  -3   5    3.17    0.68
  -6  -3   5    3.91    0.92
   6   3  -5    3.33    0.38
  -6   3   5    4.31    0.77
  -6   3   5    5.26    0.88
  -5  -3   5   12.15    1.06
   5  -3  -5   10.84    0.65
  -5  -3   5    9.20    1.16
  -5   3   5    9.07    1.00
   5   3  -5   10.45    0.66
  -5   3   5   10.19    1.05
   4  -3  -5    2.01    0.40
  -4  -3   5    1.94    0.41
  -4  -3   5    1.22    0.42
   4   3  -5    1.59    0.36
  -4   3   5    1.54    0.41
  -3  -3   5   53.30    1.53
  -3  -3   5   52.61    1.99
  -3   3   5   51.68    1.56
  -3   3   5   54.85    1.78
  -2  -3   5   16.22    0.88
   2  -3  -5   14.68    0.85
  -2  -3   5   14.16    0.54
   2   3  -5   14.06    0.79
  -2   3   5   12.37    0.53
  -2   3   5   15.88    0.78
   1  -3  -5    1.60    0.19
  -1  -3   5    1.74    0.30
  -1  -3   5    1.65    0.12
   1  -3  -5    1.72    0.36
  -1   3   5    1.65    0.28
   1   3  -5    1.41    0.33
   0  -3   5    1.68    0.25
   0  -3  -5    1.39    0.33
   0  -3   5    1.36    0.19
   0   3  -5    1.24    0.16
   0   3   5    1.13    0.23
   0   3  -5    1.36    0.33
  -1  -3  -5   37.29    1.39
  -1   3  -5   39.21    1.44
  -2  -3  -5   25.55    1.14
  -2   3  -5   28.30    1.13
  -2   3  -5   26.30    1.15
  -3  -3  -5    5.96    0.62
  -3   3  -5    4.38    0.62
  -3   3  -5    6.47    0.70
  -4  -3  -5    9.80    0.79
  -4  -3  -5   10.83    1.10
  -4   3  -5    8.98    1.01
  -4   3  -5   10.61    0.89
  -5  -3  -5    4.15    0.79
  -5  -3  -5    5.08    0.59
  -5   3  -5    4.63    0.60
  -5   3  -5    4.87    0.84
  -6  -3  -5    0.28    0.40
  -6  -3  -5   -0.12    0.28
  -6   3  -5    0.48    0.27
  -6   3  -5   -0.07    0.32
  -7  -3  -5    0.59    0.49
  -7   3  -5    0.47    0.49
  -8  -3  -5    0.95    0.64
  -8   3  -5    0.22    0.47
  -9  -4   5    0.28    0.47
  -9  -4   5    0.27    0.59
  -9   4   5    0.31    0.47
  -9   4   5    0.05    0.45
  -8  -4   5    0.58    0.58
  -8  -4   5   -0.33    0.34
  -8   4   5    0.84    0.52
  -8   4   5    0.59    0.50
  -7  -4   5    3.48    0.79
  -7  -4   5    3.63    0.91
  -7   4   5    3.78    0.80
  -7   4   5    3.17    0.76
  -6  -4   5    3.12    0.69
  -6  -4   5    2.09    0.67
   6  -4  -5    2.69    0.45
  -6   4   5    1.87    0.61
   6   4  -5    2.98    0.48
  -6   4   5    2.69    0.65
  -5  -4   5    2.70    0.52
   5  -4  -5    2.50    0.47
  -5  -4   5    0.76    0.45
  -5   4   5    3.16    0.56
   5   4  -5    1.93    0.41
  -5   4   5    1.77    0.50
  -4  -4   5   -0.06    0.21
   4  -4  -5    0.17    0.21
  -4  -4   5   -0.28    0.20
  -4   4   5    0.09    0.22
   4   4  -5    0.16    0.20
  -4   4   5    0.24    0.20
  -3  -4   5   26.02    1.39
  -3  -4   5   26.05    0.98
   3  -4  -5   26.76    1.30
  -3   4   5   26.68    0.94
  -3   4   5   26.40    1.23
   3   4  -5   27.23    1.27
  -2  -4   5   78.27    1.79
  -2  -4   5   77.40    2.36
  -2   4   5   81.07    2.24
  -2   4   5   81.61    1.71
   2   4  -5   82.63    2.48
  -2   4   5   79.94    2.41
  -1  -4   5   44.92    1.43
  -1  -4   5   44.29    1.02
   1  -4  -5   43.90    1.02
  -1   4   5   47.42    1.71
  -1   4   5   43.82    1.39
   1   4  -5   42.72    1.66
   0  -4   5   18.09    0.65
   0  -4  -5   18.21    1.05
   0  -4   5   19.30    0.73
   0   4   5   17.57    0.99
   0   4  -5   19.04    1.04
   0   4   5   19.52    0.85
   0   4  -5   18.94    0.61
  -1  -4  -5    8.90    0.88
  -1   4  -5    9.84    0.90
  -2  -4  -5   95.82    2.78
  -2   4  -5   92.78    2.52
  -2   4  -5   95.61    2.80
  -3  -4  -5   63.12    2.11
  -3   4  -5   66.65    2.23
  -3   4  -5   65.23    2.16
  -4  -4  -5   10.58    1.13
  -4  -4  -5   11.96    0.97
  -4   4  -5   12.11    1.05
  -4   4  -5   10.68    1.12
  -5  -4  -5    1.29    0.36
  -5  -4  -5    1.76    0.59
  -5   4  -5    1.26    0.39
  -5   4  -5    0.80    0.44
  -6  -4  -5   12.84    1.45
  -6  -4  -5   14.67    0.90
  -6   4  -5   14.41    1.52
  -6   4  -5   13.35    1.13
  -7  -4  -5    2.34    0.80
  -7   4  -5    3.80    0.88
  -8  -4  -5   -0.30    0.45
  -8   4  -5    0.81    0.52
  -8  -5   5    0.99    0.69
  -8  -5   5   -0.16    0.37
  -8   5   5   -0.45    0.38
  -8   5   5   -0.23    0.30
  -7  -5   5   11.79    1.29
  -7  -5   5   13.12    1.73
  -7   5   5   12.89    1.39
  -7   5   5   11.17    1.43
  -6  -5   5    1.64    0.66
  -6  -5   5    2.38    0.61
   6  -5  -5    2.06    0.50
   6   5  -5    1.80    0.44
  -6   5   5    1.01    0.51
  -6   5   5    2.41    0.57
   5  -5  -5    3.79    0.66
  -5  -5   5    3.55    0.64
  -5  -5   5    4.02    0.86
   5   5  -5    3.47    0.60
  -5   5   5    3.65    0.70
  -5   5   5    4.61    0.63
  -4  -5   5    7.47    1.03
   4  -5  -5    7.81    0.93
  -4  -5   5    8.71    0.81
  -4   5   5    8.79    0.71
  -4   5   5    8.47    0.97
  -3  -5   5   29.77    1.09
  -3  -5   5   29.07    1.49
  -3   5   5   29.96    1.43
  -3   5   5   30.50    0.89
   3   5  -5   31.97    1.51
  -3   5   5   28.70    1.35
  -2  -5   5   12.20    1.02
   2   5  -5   11.00    1.06
  -2   5   5   10.85    0.89
  -2   5   5   10.47    1.01
   1  -5  -5    0.42    0.09
  -1  -5   5    0.29    0.21
  -1   5   5    0.63    0.23
   1   5  -5   -0.03    0.22
  -1   5   5    0.14    0.25
   0  -5   5    2.07    0.29
   0   5  -5    1.15    0.39
   0   5   5    2.62    0.42
   0   5   5    1.71    0.42
   0   5  -5    2.07    0.26
   1   5   5   53.53    1.99
  -1   5  -5   51.90    2.04
  -2  -5  -5    9.51    1.00
  -2   5  -5    9.82    1.02
  -2   5  -5    8.28    0.79
  -3  -5  -5    8.48    0.96
  -3   5  -5    6.87    0.87
  -3   5  -5    7.90    0.88
  -4  -5  -5    0.85    0.41
  -4  -5  -5    1.16    0.39
  -4   5  -5    0.01    0.27
  -4   5  -5    1.12    0.43
  -5  -5  -5    0.14    0.25
  -5  -5  -5    1.20    0.50
  -5   5  -5    0.60    0.39
  -5   5  -5    0.00    0.28
  -6  -5  -5    4.08    0.93
  -6  -5  -5    2.91    0.55
  -6   5  -5    3.44    0.67
  -6   5  -5    2.38    0.72
  -7  -5  -5    4.85    1.07
  -7   5  -5    5.87    1.09
  -8  -5  -5    0.10    0.57
  -8   5  -5    0.49    0.49
  -8  -6   5    0.58    0.48
  -8  -6   5   -0.25    0.52
  -8   6   5   -0.17    0.40
  -7  -6   5    1.92    0.79
  -7  -6   5    1.34    0.57
  -7   6   5    2.21    0.58
  -7   6   5    1.52    0.58
  -6  -6   5    0.06    0.40
   6  -6  -5   -0.03    0.25
  -6  -6   5    0.08    0.34
   6   6  -5   -0.05    0.26
  -6   6   5    0.19    0.37
  -6   6   5   -0.06    0.27
  -5  -6   5   15.27    1.26
  -5  -6   5   15.20    1.65
  -5   6   5   14.11    0.87
  -5   6   5   14.47    1.41
   5   6  -5   16.82    1.42
  -4  -6   5    0.06    0.28
  -4  -6   5   -0.11    0.30
  -4   6   5   -0.04    0.14
  -4   6   5    0.54    0.34
  -4   6   5    0.22    0.31
   4   6  -5    0.06    0.25
  -3  -6   5    2.36    0.39
  -3  -6   5    4.27    0.73
  -3   6   5    2.97    0.55
   3   6  -5    2.55    0.59
  -3   6   5    2.55    0.16
  -3   6   5    4.32    0.73
  -2  -6   5    1.11    0.38
  -2   6   5    0.98    0.40
  -2   6   5    0.73    0.29
   2   6  -5    1.04    0.42
  -1  -6   5    4.23    0.53
  -1   6   5    3.82    0.53
   1   6  -5    5.44    0.85
  -1   6   5    4.60    0.74
   0  -6   5   32.11    1.06
   0   6  -5   33.95    1.71
   0   6   5   30.37    1.26
   0   6  -5   31.10    1.00
   0   6   5   29.64    1.56
  -1   6  -5    1.20    0.26
   1   6   5    3.09    0.61
  -1   6  -5    1.89    0.52
  -2   6  -5    0.96    0.43
  -2   6  -5    0.97    0.31
   2   6   5    1.10    0.40
  -3  -6  -5    0.26    0.30
  -3   6  -5    0.10    0.30
  -3   6  -5    0.63    0.31
  -4  -6  -5    6.11    0.88
  -4   6  -5    5.42    0.85
  -4   6  -5    5.63    0.84
  -5  -6  -5    2.62    0.59
  -5  -6  -5    0.82    0.46
  -5   6  -5    1.13    0.49
  -5   6  -5    1.45    0.52
  -6  -6  -5    3.96    0.90
  -6  -6  -5    4.89    0.74
  -6   6  -5    7.16    1.02
  -6   6  -5    6.09    1.05
  -7  -6  -5   -0.26    0.39
  -7   6  -5   -0.05    0.40
  -8  -6  -5   -0.50    0.45
  -8   6  -5   -0.22    0.41
  -8  -7   5    0.19    0.44
  -8  -7   5    0.06    0.51
  -8   7   5   -0.20    0.44
  -7  -7   5    0.18    0.45
  -7  -7   5   -0.16    0.46
  -7   7   5    0.82    0.55
   6  -7  -5    0.04    0.33
  -6  -7   5    0.59    0.43
  -6  -7   5   -0.25    0.39
   6   7  -5    0.25    0.39
  -6   7   5    0.08    0.37
   5  -7  -5    6.35    1.03
  -5  -7   5    4.99    0.76
  -5  -7   5    3.94    0.91
  -5   7   5    5.44    0.90
  -5   7   5    5.04    0.53
   5   7  -5    2.36    0.57
  -5   7   5    5.70    0.91
  -4  -7   5   -0.37    0.24
  -4  -7   5    0.06    0.29
   4   7  -5    0.18    0.35
  -4   7   5    0.20    0.33
  -4   7   5    0.08    0.10
  -4   7   5    0.12    0.32
  -3  -7   5    0.31    0.32
  -3   7   5    0.30    0.28
   3   7  -5    0.84    0.44
  -3   7   5    0.58    0.42
  -2  -7   5    4.98    0.72
  -2   7   5    4.05    0.61
  -2   7   5    5.53    0.90
   2   7  -5    4.85    0.86
  -1  -7   5   27.20    1.18
   1   7  -5   26.68    1.63
  -1   7   5   28.37    1.29
  -1   7   5   28.65    1.65
   0  -7   5    6.22    0.55
   0   7   5    6.02    0.71
   0   7  -5    7.74    1.08
   0   7   5    8.53    1.09
   0   7  -5    6.63    0.57
  -1   7  -5    2.09    0.38
  -1   7  -5    3.97    0.78
   1   7   5    3.51    0.74
   2   7   5    2.37    0.60
  -2   7  -5    1.25    0.50
  -2   7  -5    3.56    0.55
  -3  -7  -5    0.41    0.36
   3   7   5    0.74    0.43
  -3   7  -5    1.06    0.49
  -3   7  -5    0.49    0.29
  -4  -7  -5   -0.01    0.33
  -4   7  -5    0.70    0.45
  -4   7  -5    0.51    0.35
  -5  -7  -5    3.77    0.84
  -5  -7  -5    4.55    0.80
  -5   7  -5    4.13    0.79
  -5   7  -5    5.52    0.97
  -6  -7  -5    2.69    0.79
  -6  -7  -5    2.79    0.62
  -6   7  -5    2.04    0.65
  -6   7  -5    1.38    0.60
  -7  -7  -5    0.47    0.55
  -7   7  -5    0.38    0.50
  -7  -8   5    0.36    0.45
  -7  -8   5    0.39    0.53
  -7   8   5   -0.33    0.31
  -6  -8   5    2.20    0.65
  -6  -8   5    2.62    0.89
   6   8  -5    2.89    0.71
  -6   8   5    2.84    0.76
  -5  -8   5    3.78    0.95
  -5  -8   5    4.21    0.74
  -5   8   5    3.01    0.75
  -5   8   5    4.77    0.91
   5   8  -5    3.33    0.77
  -4  -8   5   -0.84    0.36
  -4  -8   5    0.13    0.30
  -4   8   5   -0.34    0.40
   4   8  -5    0.13    0.32
  -4   8   5    0.69    0.42
  -3  -8   5   16.56    1.44
  -3   8   5   15.21    1.32
   3   8  -5   12.46    1.49
  -3   8   5   15.92    1.58
  -2  -8   5    1.18    0.41
  -2   8   5    0.52    0.30
  -2   8   5    1.33    0.54
   2   8  -5    1.05    0.49
  -1  -8   5   15.46    0.88
  -1   8   5   12.59    1.38
   1   8  -5   15.30    1.57
  -1   8   5   13.31    1.14
   0  -8   5    0.16    0.16
   0   8   5    0.37    0.37
   0   8  -5   -0.11    0.26
  -1   8  -5    0.31    0.40
  -1   8  -5    0.81    0.26
   1   8   5    0.79    0.44
   2   8   5    6.00    0.96
  -2   8  -5    6.86    0.79
  -2   8  -5    8.42    1.19
  -3   8  -5    4.16    0.87
  -3   8  -5    4.52    0.74
   3   8   5    4.52    0.85
  -4  -8  -5    0.36    0.36
  -4   8  -5    1.24    0.56
  -4   8  -5    0.75    0.36
  -5  -8  -5    0.43    0.50
  -5   8  -5    0.43    0.46
  -5   8  -5    0.97    0.50
  -6  -8  -5    0.07    0.37
  -6  -8  -5   -0.47    0.42
  -6   8  -5   -0.01    0.36
  -6   8  -5    0.06    0.34
  -7  -8  -5    0.41    0.60
  -7   8  -5    0.09    0.40
  -7   9   5    0.08    0.45
  -6  -9   5    0.48    0.50
  -6  -9   5    0.08    0.45
   6  -9  -5    0.32    0.51
   6   9  -5    0.11    0.38
  -6   9   5   -0.08    0.32
  -5  -9   5    1.16    0.48
  -5  -9   5    1.12    0.62
   5   9  -5    1.22    0.61
  -5   9   5    0.74    0.50
  -5   9   5    1.17    0.54
  -4  -9   5    1.50    0.60
  -4  -9   5    3.23    0.61
  -4   9   5    1.67    0.65
   4   9  -5    0.68    0.52
  -4   9   5    2.76    0.67
  -3  -9   5    0.11    0.36
   3   9  -5   -0.42    0.34
  -3   9   5    0.11    0.33
  -3   9   5    0.22    0.45
  -2  -9   5    2.86    0.57
  -2   9   5    2.99    0.59
  -2   9   5    2.80    0.78
   2   9  -5    2.42    0.79
  -1  -9   5    1.90    0.41
  -1   9   5    2.59    0.55
   1   9  -5    1.53    0.60
  -1   9   5    1.57    0.59
   0  -9  -5    6.26    0.55
   0  -9   5    6.33    0.59
   0   9  -5    7.40    1.22
   0   9   5    5.40    1.00
   0   9  -5    5.99    0.64
  -1   9  -5    1.26    0.60
  -1   9  -5    2.16    0.44
   1   9   5    1.37    0.58
   2   9   5   13.63    1.58
  -2   9  -5   14.03    1.67
  -2   9  -5   12.98    1.12
  -3   9  -5    2.01    0.53
   3   9   5    2.41    0.74
  -3   9  -5    2.51    0.76
  -4  -9  -5   -0.64    0.32
  -4   9  -5   -0.12    0.37
  -4   9  -5   -0.08    0.22
  -5  -9  -5    0.40    0.42
  -5  -9  -5   -0.38    0.37
  -5   9  -5   -0.19    0.29
  -5   9  -5   -0.50    0.36
  -6  -9  -5    0.27    0.47
  -6  -9  -5   -0.10    0.51
  -6   9  -5   -0.07    0.46
  -6   9  -5    0.75    0.51
  -6 -10   5    2.01    0.78
   6 -10  -5    1.07    0.65
   6  10  -5    0.96    0.57
  -6  10   5    0.24    0.41
  -5 -10   5    2.20    0.62
  -5 -10   5    2.91    0.89
  -5  10   5    1.47    0.64
  -5  10   5    0.64    0.45
   5  10  -5    2.60    0.82
  -4 -10   5    0.23    0.35
  -4 -10   5   -0.42    0.37
   4  10  -5    0.13    0.46
  -4  10   5    0.08    0.41
  -4  10   5   -0.27    0.33
  -3 -10   5    2.85    0.69
  -3  10   5    0.95    0.46
  -3  10   5    2.25    0.75
   3  10  -5    2.39    0.80
  -2 -10   5   -0.33    0.25
  -2  10   5    0.28    0.40
  -2  10   5    0.17    0.30
   2  10  -5    0.26    0.45
  -1 -10   5    1.92    0.43
  -1  10   5    2.20    0.72
  -1  10   5    2.76    0.62
   1  10  -5    3.09    0.87
   0 -10   5    0.35    0.23
   0  10  -5    0.04    0.42
   0  10   5    1.17    0.57
   0  10  -5    0.51    0.28
  -1 -10  -5    6.06    0.72
  -1  10  -5    3.98    1.04
   1  10   5    6.40    1.13
  -1  10  -5    5.60    0.70
   2  10   5    0.20    0.40
  -2  10  -5    0.05    0.24
  -2  10  -5   -0.37    0.44
   3  10   5    4.99    1.03
  -3  10  -5    2.39    0.78
  -3  10  -5    3.01    0.64
  -4 -10  -5    0.32    0.55
  -4  10  -5    1.05    0.63
  -4  10  -5    1.20    0.47
  -5 -10  -5   -0.07    0.44
  -5  10  -5    0.44    0.50
  -5  10  -5   -0.27    0.26
  -6 -10  -5   -0.49    0.49
  -6 -10  -5   -0.03    0.44
  -6  10  -5   -0.16    0.46
  -6  10  -5    0.23    0.46
  -5 -11   5    0.25    0.56
  -5  11   5    2.41    0.78
  -5  11   5    0.88    0.48
   5  11  -5    1.20    0.68
  -4 -11   5   -0.29    0.38
  -4  11   5    0.54    0.40
  -4  11   5    0.11    0.42
   4  11  -5    0.13    0.45
  -3 -11   5    0.52    0.45
   3  11  -5    0.52    0.55
  -3  11   5    1.09    0.48
  -3  11   5    1.07    0.66
  -2 -11   5    0.97    0.42
  -2  11   5    0.45    0.54
   2  11  -5    0.58    0.51
  -2  11   5    0.43    0.41
  -1 -11   5    1.54    0.43
  -1  11   5    1.80    0.75
   1  11  -5    1.66    0.77
  -1  11   5    0.70    0.40
   0  11  -5   -0.34    0.34
   0  11   5    0.53    0.50
  -1  11  -5   -0.05    0.24
  -1  11  -5    0.56    0.55
   1  11   5    0.34    0.46
  -2 -11  -5    0.08    0.39
  -2  11  -5    0.08    0.27
  -2  11  -5   -0.11    0.48
   2  11   5   -0.07    0.37
  -3  11  -5    3.58    0.70
  -3  11  -5    2.49    0.92
   3  11   5    2.92    0.86
  -4 -11  -5    0.51    0.59
  -4  11  -5    0.08    0.48
  -4  11  -5    0.80    0.40
  -5 -11  -5    0.15    0.45
  -5  11  -5   -0.10    0.52
  -5  11  -5    0.04    0.35
  -4 -12   5   -0.05    0.43
  -4  12   5   -0.44    0.32
  -4  12   5    0.13    0.46
   4  12  -5    0.67    0.62
  -3 -12   5    1.01    0.49
  -3  12   5    1.22    0.54
  -3  12   5    0.81    0.63
   3  12  -5    0.84    0.74
  -2 -12   5    0.06    0.35
  -2  12   5    0.61    0.42
  -2  12   5   -0.10    0.43
   2  12  -5   -0.09    0.46
  -1  12   5    0.11    0.30
  -1  12   5    0.33    0.56
   1  12  -5    1.20    0.75
   0  12   5   -0.01    0.48
   0  12  -5    1.09    0.62
  -1  12  -5    1.65    0.46
   1  12   5    1.40    0.72
  -1  12  -5    1.96    0.82
  -2  12  -5    2.20    0.88
  -2  12  -5    2.50    0.59
   2  12   5    2.12    0.84
  -3  12  -5   -0.26    0.42
  -3  12  -5    0.54    0.35
   3  12   5   -0.16    0.38
  -4 -12  -5   -0.66    0.49
  -4 -12  -5    0.75    0.58
  -4  12  -5   -0.06    0.53
  -4  12  -5   -0.22    0.33
  -3  13   5   -0.41    0.46
   3  13  -5   -0.18    0.57
  -3  13   5   -0.03    0.35
   2  13  -5    1.14    0.73
  -2  13   5    0.11    0.39
  -2  13   5    1.49    0.82
   1  13  -5    2.69    0.98
  -1  13   5    1.66    0.81
   0  13   5    0.87    0.64
   0  13  -5    0.42    0.68
   1  13   5    2.80    0.93
  -1  13  -5   -0.19    0.19
  -1  13  -5    1.11    0.80
  -2  13  -5    0.50    0.61
   2  13   5    0.16    0.58
  -2  13  -5    1.39    0.50
  -9   0   6    0.08    0.43
  -9   0   6    0.00    0.49
  -8   0   6   17.69    1.77
  -8   0   6   17.67    1.96
  -7   0   6   -0.21    0.29
  -7   0   6   -0.01    0.37
  -6   0   6    0.94    0.44
  -6   0   6    1.61    0.51
   5   0  -6   -0.01    0.10
   5   0  -6   -0.03    0.11
  -5   0   6   -0.19    0.27
  -5   0   6   -0.08    0.26
   4   0  -6    0.94    0.24
  -4   0   6    0.60    0.32
  -4   0   6    1.12    0.33
  -3   0   6    0.04    0.16
  -3   0   6    0.03    0.13
   3   0  -6   -0.08    0.15
   2   0  -6   73.92    1.96
  -2   0   6   74.71    2.01
  -2   0   6   75.64    1.78
  -1   0   6   -0.16    0.07
   1   0  -6   -0.10    0.07
   1   0  -6   -0.25    0.20
  -1   0   6   -0.01    0.11
   0   0  -6    2.10    0.38
  -1   0  -6   -0.04    0.20
  -2   0  -6  171.46    3.85
  -2   0  -6  171.19    3.89
  -3   0  -6    0.06    0.19
  -3   0  -6    0.22    0.21
  -4   0  -6   24.72    1.36
  -4   0  -6   26.28    1.06
  -5   0  -6   -0.07    0.29
  -5   0  -6   -0.16    0.18
  -6   0  -6    6.42    0.55
  -6   0  -6    6.64    1.07
  -7   0  -6    0.50    0.52
  -8   0  -6    1.19    0.63
  -9   0  -6    0.74    0.63
  -9  -1   6   -0.50    0.34
  -9  -1   6    0.19    0.48
  -9   1   6   -0.28    0.37
  -9   1   6    0.29    0.51
  -8  -1   6    0.03    0.44
  -8  -1   6    0.23    0.42
  -8   1   6    0.18    0.45
  -8   1   6    0.46    0.51
  -7  -1   6    3.34    0.72
  -7  -1   6    2.17    0.67
  -7   1   6    3.28    0.85
  -7   1   6    4.00    0.81
  -6  -1   6    0.19    0.31
  -6  -1   6    0.15    0.32
  -6   1   6   -0.03    0.31
  -6   1   6   -0.27    0.22
   5  -1  -6    8.41    0.51
  -5  -1   6    7.86    1.02
  -5  -1   6    8.37    0.43
   5  -1  -6    7.61    0.47
  -5  -1   6    8.01    0.88
  -5   1   6    8.55    0.95
   5   1  -6    7.97    0.44
  -5   1   6    9.47    1.09
  -4  -1   6   20.95    1.25
  -4  -1   6   23.36    1.08
   4  -1  -6   22.57    0.89
   4   1  -6   23.26    0.86
  -4   1   6   24.52    1.26
  -4   1   6   25.72    1.19
  -3  -1   6   21.04    0.88
  -3  -1   6   19.26    1.06
   3  -1  -6   22.68    0.86
  -3   1   6   21.92    0.97
  -3   1   6   21.45    1.01
   3   1  -6   22.52    0.87
   2  -1  -6   73.21    1.91
  -2  -1   6   70.15    1.65
  -2  -1   6   73.02    2.05
   2   1  -6   73.16    1.70
  -2   1   6   72.71    1.89
  -2   1   6   72.36    1.82
   2   1  -6   76.22    1.95
  -1  -1   6    3.93    0.42
  -1  -1   6    3.81    0.19
   1  -1  -6    4.88    0.50
  -1   1   6    4.09    0.36
  -1   1   6    4.55    0.37
   1   1  -6    3.63    0.46
   1   1  -6    4.31    0.21
   0  -1   6   16.83    0.65
   0  -1  -6   16.65    0.77
   0   1  -6   18.44    0.87
  -1  -1  -6    0.96    0.26
  -1   1  -6    0.94    0.22
  -1   1  -6    1.29    0.32
  -2  -1  -6   -0.18    0.14
  -2  -1  -6    0.00    0.15
  -2   1  -6   -0.01    0.18
  -2   1  -6    0.20    0.18
  -3  -1  -6    0.84    0.30
  -3  -1  -6    1.43    0.40
  -3   1  -6    1.78    0.42
  -3   1  -6    1.09    0.29
  -4  -1  -6    1.94    0.51
  -4  -1  -6    2.58    0.44
  -4   1  -6    1.59    0.34
  -4   1  -6    1.41    0.46
  -5  -1  -6   27.91    1.10
  -5  -1  -6   26.18    1.56
  -5   1  -6   27.43    1.59
  -5   1  -6   26.48    1.07
  -6  -1  -6   21.74    1.88
  -6  -1  -6   24.61    0.95
  -6   1  -6   23.83    0.99
  -6   1  -6   24.93    1.66
  -7  -1  -6    1.08    0.55
  -7   1  -6    0.05    0.42
  -8  -1  -6    1.30    0.71
  -8   1  -6    0.91    0.62
  -9  -1  -6    0.75    0.64
  -9   1  -6    0.48    0.55
  -9  -2   6   -0.07    0.53
  -9  -2   6    0.06    0.40
  -9   2   6    0.27    0.53
  -9   2   6    0.38    0.47
  -8  -2   6   -0.03    0.44
  -8  -2   6    0.26    0.48
  -8   2   6    0.29    0.44
  -8   2   6    0.14    0.37
  -7  -2   6    3.92    0.93
  -7  -2   6    3.99    0.80
  -7   2   6    3.14    0.74
  -7   2   6    4.35    0.90
  -6  -2   6    0.45    0.13
  -6  -2   6    0.03    0.36
  -6  -2   6    0.94    0.40
   6  -2  -6    0.75    0.24
  -6   2   6    0.39    0.37
   6   2  -6    0.35    0.14
  -6   2   6    0.57    0.39
  -5  -2   6    0.65    0.39
  -5  -2   6   -0.08    0.21
   5  -2  -6    0.00    0.17
   5   2  -6    0.02    0.15
  -5   2   6   -0.06    0.22
  -5   2   6    0.00    0.23
  -4  -2   6    9.45    1.07
   4  -2  -6    8.78    0.56
  -4  -2   6   10.05    0.84
  -4   2   6    8.69    0.88
  -4   2   6    9.71    0.90
   4   2  -6    9.84    0.60
  -3  -2   6   36.91    1.19
  -3  -2   6   41.66    1.62
  -3   2   6   35.06    1.30
  -3   2   6   37.07    1.36
   3   2  -6   38.22    1.28
  -2  -2   6    4.86    0.57
  -2  -2   6    3.53    0.29
   2  -2  -6    3.64    0.46
   2   2  -6    3.61    0.46
   2   2  -6    4.42    0.33
  -2   2   6    4.10    0.45
  -2   2   6    2.02    0.28
  -1  -2   6   14.14    0.67
   1  -2  -6   13.44    0.72
  -1   2   6   14.15    0.61
   1   2  -6   14.48    0.77
   0  -2  -6  111.71    2.75
   0  -2   6  110.54    2.48
   0   2  -6  111.06    2.78
   0   2  -6  109.14    2.21
  -1  -2  -6   33.88    1.23
  -1   2  -6   32.15    1.05
  -1   2  -6   35.49    1.27
  -2  -2  -6   46.03    1.50
  -2   2  -6   46.66    1.53
  -2   2  -6   46.19    1.54
  -3  -2  -6   20.46    1.10
  -3  -2  -6   20.60    0.93
  -3   2  -6   16.84    1.02
  -3   2  -6   19.14    0.95
  -4  -2  -6   41.05    1.44
  -4  -2  -6   45.09    1.87
  -4   2  -6   40.28    1.48
  -4   2  -6   44.69    1.85
  -5  -2  -6    2.24    0.65
  -5  -2  -6    3.03    0.51
  -5   2  -6    1.98    0.57
  -5   2  -6    3.22    0.49
  -6  -2  -6    2.68    0.46
  -6  -2  -6    1.70    0.62
  -6   2  -6    2.79    0.46
  -6   2  -6    2.65    0.72
  -7  -2  -6    0.56    0.45
  -7   2  -6    0.00    0.41
  -8  -2  -6    0.69    0.58
  -8   2  -6    0.10    0.44
  -9  -3   6    0.11    0.51
  -9  -3   6    0.30    0.42
  -9   3   6    0.39    0.48
  -9   3   6    0.66    0.55
  -8  -3   6    1.66    0.79
  -8  -3   6    1.78    0.66
  -8   3   6    1.33    0.62
  -8   3   6    0.95    0.54
  -7  -3   6    0.20    0.38
  -7  -3   6    0.19    0.46
  -7   3   6   -0.23    0.30
  -7   3   6   -0.07    0.32
  -6  -3   6    6.06    0.86
  -6  -3   6    7.50    1.20
   6  -3  -6    9.33    0.70
   6   3  -6    8.43    0.58
  -6   3   6    8.93    1.09
  -6   3   6    7.47    1.02
  -5  -3   6    1.74    0.59
  -5  -3   6    3.41    0.57
   5  -3  -6    2.93    0.43
  -5   3   6    3.00    0.63
  -5   3   6    3.27    0.61
   5   3  -6    2.31    0.40
   4  -3  -6   10.26    0.68
  -4  -3   6    8.58    0.76
  -4  -3   6    8.18    0.97
   4   3  -6   10.31    0.84
  -4   3   6   10.10    0.99
   3  -3  -6    0.65    0.27
  -3  -3   6    0.82    0.23
  -3  -3   6    0.30    0.24
  -3   3   6    0.87    0.23
   3   3  -6    0.41    0.17
  -3   3   6    0.40    0.24
  -2  -3   6   18.58    0.59
   2  -3  -6   18.15    0.95
  -2  -3   6   18.13    0.95
  -2   3   6   19.28    0.67
  -2   3   6   18.49    0.86
   2   3  -6   17.31    0.92
   1  -3  -6   31.84    1.30
   1  -3  -6   31.86    0.90
  -1  -3   6   33.78    1.16
   1   3  -6   33.33    1.32
  -1   3   6   32.32    1.09
   0  -3   6   83.54    1.75
   0  -3   6   82.03    1.98
   0  -3  -6   84.26    2.39
   0   3  -6   82.88    2.37
   0   3  -6   79.67    1.72
  -1  -3  -6    0.74    0.26
  -1   3  -6    0.71    0.28
  -2  -3  -6   37.20    1.43
  -2   3  -6   39.66    1.41
  -2   3  -6   39.17    1.50
  -3  -3  -6   27.34    1.17
  -3   3  -6   22.98    1.21
  -3   3  -6   27.18    1.23
  -4  -3  -6    3.11    0.47
  -4  -3  -6    2.29    0.55
  -4   3  -6    2.86    0.62
  -4   3  -6    2.27    0.45
  -5  -3  -6    6.89    0.98
  -5  -3  -6    6.35    0.68
  -5   3  -6    4.66    0.83
  -5   3  -6    5.72    0.71
  -6  -3  -6    0.85    0.54
  -6  -3  -6    0.43    0.35
  -6   3  -6    0.35    0.31
  -6   3  -6    0.28    0.40
  -7  -3  -6    0.15    0.44
  -7   3  -6    0.27    0.44
  -8  -3  -6    0.35    0.52
  -8   3  -6    0.03    0.41
  -9  -4   6    0.45    0.59
  -9  -4   6    0.21    0.48
  -9   4   6    0.34    0.54
  -9   4   6    0.04    0.45
  -8  -4   6    1.26    0.59
  -8  -4   6    0.17    0.47
  -8   4   6    0.83    0.58
  -8   4   6    0.47    0.50
  -7  -4   6    1.45    0.71
  -7  -4   6    2.45    0.66
  -7   4   6    2.01    0.63
  -7   4   6    1.81    0.63
  -6  -4   6    1.72    0.52
  -6  -4   6    1.39    0.61
   6  -4  -6    2.74    0.45
  -6   4   6    0.87    0.43
   6   4  -6    2.56    0.45
  -6   4   6    2.68    0.65
  -5  -4   6    9.28    0.92
   5  -4  -6   10.50    0.90
  -5  -4   6    8.61    1.15
  -5   4   6    9.72    1.09
  -5   4   6   10.58    0.99
   5   4  -6   10.21    0.91
  -4  -4   6    3.77    0.76
  -4  -4   6    2.82    0.46
  -4   4   6    2.05    0.48
   4   4  -6    2.43    0.48
  -4   4   6    2.73    0.45
  -3  -4   6    8.53    0.94
   3  -4  -6    9.40    0.91
  -3  -4   6    8.68    0.56
  -3   4   6    9.69    0.54
  -3   4   6    8.63    0.84
   3   4  -6   10.83    0.98
  -2  -4   6   19.26    0.63
   2  -4  -6   18.35    1.12
  -2  -4   6   22.41    1.10
   2  -4  -6   19.63    0.73
   2   4  -6   21.37    1.12
  -2   4   6   20.00    0.63
  -2   4   6   20.71    0.97
  -1  -4   6    8.33    0.70
  -1  -4   6    7.75    0.30
   1  -4  -6    7.85    0.36
   1  -4  -6    7.45    0.81
  -1   4   6    7.83    0.67
   1   4  -6    8.62    0.88
   0  -4   6   14.63    0.65
   0  -4   6   14.40    0.57
   0  -4  -6   15.57    0.98
   0   4  -6   14.63    0.93
   0   4  -6   14.40    0.52
  -1  -4  -6    8.96    0.88
  -1   4  -6   11.30    1.01
  -2  -4  -6  110.97    3.13
  -2   4  -6  111.60    2.87
  -2   4  -6  112.59    3.19
  -3  -4  -6   -0.10    0.18
  -3   4  -6    0.58    0.30
  -3   4  -6    0.06    0.24
  -4  -4  -6    0.01    0.19
  -4  -4  -6   -0.03    0.28
  -4   4  -6    0.05    0.30
  -4   4  -6    0.17    0.25
  -5  -4  -6    4.06    0.60
  -5  -4  -6    2.70    0.69
  -5   4  -6    3.15    0.71
  -5   4  -6    2.58    0.53
  -6  -4  -6    0.37    0.48
  -6  -4  -6   -0.53    0.23
  -6   4  -6    0.04    0.28
  -6   4  -6   -0.07    0.35
  -7  -4  -6    1.59    0.70
  -7   4  -6    1.17    0.55
  -8  -4  -6    1.16    0.67
  -8   4  -6    2.07    0.76
  -8  -5   6    1.19    0.55
  -8  -5   6    0.58    0.58
  -8   5   6   -0.03    0.31
  -8   5   6    0.59    0.54
  -7  -5   6    1.67    0.60
  -7  -5   6    1.25    0.68
  -7   5   6    2.74    0.70
  -7   5   6    0.65    0.51
  -6  -5   6    0.04    0.36
  -6  -5   6    0.16    0.34
   6  -5  -6    0.19    0.28
  -6   5   6    0.02    0.28
  -6   5   6   -0.06    0.27
   6   5  -6    0.37    0.29
  -5  -5   6    4.94    0.71
  -5  -5   6    5.08    0.93
   5  -5  -6    4.25    0.69
  -5   5   6    5.00    0.65
   5   5  -6    5.97    0.79
  -5   5   6    4.89    0.81
   4  -5  -6    1.19    0.44
  -4  -5   6    1.95    0.55
   4   5  -6    0.50    0.31
  -4   5   6    1.65    0.32
  -4   5   6    1.65    0.46
  -3  -5   6   19.52    1.20
   3  -5  -6   19.11    1.22
  -3  -5   6   16.27    0.76
   3   5  -6   18.63    1.17
  -3   5   6   16.20    0.61
  -3   5   6   16.40    0.99
  -2  -5   6    8.42    0.84
  -2  -5   6    9.57    0.41
   2  -5  -6    9.47    1.02
   2   5  -6    9.90    1.04
  -2   5   6    8.42    0.80
  -2   5   6    9.49    0.98
  -1  -5   6    4.29    0.33
   1  -5  -6    3.64    0.24
  -1  -5   6    5.39    0.59
   1  -5  -6    4.32    0.69
  -1   5   6    4.28    0.54
   1   5  -6    3.92    0.67
  -1   5   6    4.41    0.68
   0  -5  -6    1.05    0.37
   0  -5   6    0.51    0.19
   0   5  -6    0.47    0.31
   0   5   6    0.71    0.30
   0   5  -6    0.88    0.18
   0   5   6    1.00    0.28
  -1  -5  -6   15.43    1.29
  -1   5  -6   14.44    1.22
  -1   5  -6    9.75    0.58
  -2  -5  -6    1.47    0.45
  -2   5  -6    1.49    0.45
  -2   5  -6    2.12    0.42
  -3  -5  -6    0.74    0.31
  -3   5  -6    0.12    0.21
  -3   5  -6    0.48    0.30
  -4  -5  -6    2.75    0.54
  -4  -5  -6    2.77    0.62
  -4   5  -6    2.75    0.60
  -4   5  -6    5.67    0.82
  -5  -5  -6   13.48    1.41
  -5  -5  -6   13.12    1.13
  -5   5  -6   13.53    1.43
  -5   5  -6   12.31    1.22
  -6  -5  -6    0.24    0.31
  -6  -5  -6    0.44    0.45
  -6   5  -6    0.45    0.36
  -6   5  -6   -0.09    0.33
  -7  -5  -6   -0.28    0.41
  -7   5  -6    0.25    0.40
  -8  -5  -6    0.32    0.56
  -8   5  -6    0.23    0.49
  -8  -6   6    2.32    0.71
  -8  -6   6    0.75    0.62
  -8   6   6    1.71    0.62
  -7  -6   6   -0.13    0.50
  -7  -6   6    0.07    0.37
  -7   6   6    0.32    0.48
  -7   6   6   -0.03    0.30
  -6  -6   6    0.37    0.37
   6  -6  -6    0.76    0.40
  -6  -6   6    0.04    0.53
   6   6  -6    0.82    0.40
  -6   6   6    1.09    0.53
  -6   6   6    1.05    0.41
  -5  -6   6    6.05    1.06
  -5  -6   6    5.26    0.77
  -5   6   6    4.31    0.81
  -5   6   6    5.50    0.62
   5   6  -6    6.14    0.88
  -4  -6   6   16.83    1.54
   4  -6  -6   19.68    1.34
  -4  -6   6   18.66    0.97
   4   6  -6   19.37    1.30
  -4   6   6   18.00    0.74
  -4   6   6   20.64    1.27
  -3  -6   6   -0.09    0.24
  -3  -6   6   -0.04    0.17
  -3   6   6    0.27    0.26
   3   6  -6   -0.14    0.22
  -3   6   6    0.06    0.07
  -3   6   6   -0.02    0.27
  -2  -6   6   15.23    1.18
   2   6  -6   12.04    1.25
  -2   6   6   11.39    0.96
  -2   6   6   13.56    1.25
   1  -6  -6    0.10    0.07
  -1  -6   6    0.03    0.16
  -1   6   6   -0.03    0.21
   1   6  -6   -0.06    0.23
  -1   6   6    0.11    0.19
   0  -6   6    0.21    0.16
   0   6  -6    0.28    0.13
   0   6   6    0.14    0.19
   0   6  -6   -0.22    0.20
   0   6   6    0.24    0.25
  -1  -6  -6   12.61    1.27
   1   6   6   12.64    1.20
  -1   6  -6   12.58    1.29
  -1   6  -6    8.51    0.69
  -2  -6  -6    3.78    0.72
  -2   6  -6    3.34    0.51
  -2   6  -6    3.40    0.70
  -3  -6  -6    1.95    0.53
  -3   6  -6    1.77    0.55
  -3   6  -6    3.44    0.61
  -4  -6  -6    7.49    0.95
  -4   6  -6    8.85    1.12
  -4   6  -6    7.44    1.01
  -5  -6  -6    1.00    0.59
  -5  -6  -6    0.93    0.39
  -5   6  -6    0.95    0.47
  -5   6  -6    1.40    0.50
  -6  -6  -6    4.09    0.91
  -6  -6  -6    5.32    0.82
  -6   6  -6    6.71    1.12
  -6   6  -6    6.23    0.93
  -7  -6  -6   -0.23    0.51
  -7   6  -6    0.36    0.47
  -8  -6  -6    0.87    0.70
  -8   6  -6    0.00    0.47
  -8  -7   6    0.62    0.51
  -8  -7   6    0.26    0.56
  -8   7   6   -0.30    0.36
  -7  -7   6    0.37    0.44
  -7  -7   6    0.62    0.61
  -7   7   6    1.07    0.58
  -6  -7   6    1.94    0.74
  -6  -7   6    1.47    0.51
   6  -7  -6    4.22    0.80
   6   7  -6    1.53    0.54
  -6   7   6    3.72    0.83
   5  -7  -6    5.14    0.92
  -5  -7   6    4.80    0.72
  -5  -7   6    4.09    0.93
  -5   7   6    3.53    0.74
   5   7  -6    2.93    0.69
  -4  -7   6    3.43    0.54
   4  -7  -6    3.11    0.72
  -4  -7   6    3.39    0.79
  -4   7   6    2.98    0.24
   4   7  -6    3.30    0.76
  -4   7   6    2.61    0.63
  -4   7   6    1.93    0.58
  -3  -7   6   14.19    1.30
  -3  -7   6   11.19    0.82
  -3   7   6   10.94    1.22
  -3   7   6   10.79    1.07
   3   7  -6   10.09    1.24
  -2  -7   6   38.58    1.63
   2   7  -6   34.80    1.91
  -2   7   6   38.26    1.92
  -2   7   6   38.33    1.58
  -1  -7   6    0.30    0.23
  -1   7   6   -0.06    0.19
   1   7  -6    0.05    0.31
  -1   7   6   -0.10    0.24
   0  -7   6    5.78    0.55
   0   7  -6    4.97    0.88
   0   7  -6    6.04    0.53
   0   7   6    5.73    0.90
   1   7   6   12.09    1.25
  -1   7  -6   13.66    1.45
  -1   7  -6    8.24    0.74
  -2  -7  -6    0.77    0.44
  -2   7  -6    0.45    0.26
  -2   7  -6    1.29    0.52
  -3  -7  -6    1.24    0.49
  -3   7  -6    1.58    0.58
  -3   7  -6    1.78    0.50
  -4  -7  -6    2.67    0.65
  -4   7  -6    2.57    0.72
  -4   7  -6    2.44    0.58
  -5  -7  -6    1.31    0.49
  -5  -7  -6    1.32    0.57
  -5   7  -6    1.91    0.62
  -5   7  -6    1.38    0.54
  -6  -7  -6    1.47    0.67
  -6  -7  -6    1.75    0.55
  -6   7  -6    2.07    0.63
  -6   7  -6    2.18    0.67
  -7  -7  -6   -0.48    0.47
  -7   7  -6    0.15    0.43
  -7  -8   6    0.89    0.63
  -7  -8   6    0.00    0.39
  -7   8   6    0.32    0.47
   6  -8  -6    2.05    0.68
  -6  -8   6    1.79    0.71
  -6  -8   6    1.76    0.56
  -6   8   6    1.35    0.55
   6   8  -6    2.73    0.73
  -5  -8   6    1.86    0.66
  -5  -8   6    2.59    0.58
   5  -8  -6    2.29    0.70
   5   8  -6    1.55    0.56
  -5   8   6    1.02    0.48
  -4  -8   6   -0.78    0.25
  -4  -8   6    0.66    0.35
  -4   8   6    0.67    0.43
  -4   8   6   -0.34    0.29
   4   8  -6    0.60    0.44
  -3  -8   6    5.61    0.87
   3   8  -6    5.90    1.02
  -3   8   6    5.02    0.92
  -3   8   6    3.31    0.65
  -2  -8   6    1.94    0.48
   2   8  -6    1.49    0.55
  -2   8   6    1.95    0.59
  -2   8   6    2.50    0.53
  -1  -8   6    0.00    0.19
   1   8  -6    0.66    0.45
  -1   8   6    0.45    0.29
  -1   8   6    1.00    0.50
   0  -8   6    1.72    0.34
   0   8  -6    1.78    0.34
   0   8   6    1.72    0.59
   0   8  -6    1.18    0.52
  -1   8  -6    1.23    0.54
   1   8   6    0.92    0.45
  -1   8  -6    0.54    0.23
   2   8   6    1.16    0.52
  -2   8  -6    0.86    0.50
  -2   8  -6    0.97    0.35
  -3  -8  -6   11.01    1.41
  -3   8  -6    9.59    1.05
  -3   8  -6    8.69    1.24
  -4  -8  -6    0.34    0.44
  -4   8  -6    0.73    0.39
  -4   8  -6    0.39    0.46
  -5  -8  -6    1.58    0.58
  -5  -8  -6    0.85    0.48
  -5   8  -6    0.21    0.35
  -5   8  -6    0.43    0.43
  -6  -8  -6    0.84    0.54
  -6  -8  -6    0.44    0.43
  -6   8  -6   -0.08    0.42
  -6   8  -6    0.36    0.44
  -7  -8  -6   -0.38    0.43
  -7   8  -6    0.03    0.42
  -7  -9   6    1.30    0.68
  -7   9   6    0.40    0.55
  -6  -9   6    0.24    0.49
   6  -9  -6    0.14    0.47
  -6   9   6   -0.22    0.32
   6   9  -6    0.06    0.36
   5  -9  -6   -0.05    0.36
  -5  -9   6   -0.04    0.34
  -5  -9   6   -0.71    0.37
   5   9  -6   -0.18    0.37
  -5   9   6   -0.47    0.23
  -5   9   6    0.24    0.46
  -4  -9   6   -0.08    0.36
  -4  -9   6    0.15    0.35
   4   9  -6    0.17    0.39
  -4   9   6    0.22    0.42
  -4   9   6    0.22    0.35
  -3  -9   6    9.52    1.15
   3   9  -6    8.63    1.31
  -3   9   6   12.33    1.25
  -3   9   6   10.13    1.34
  -2  -9   6    0.98    0.41
   2   9  -6    0.52    0.48
  -2   9   6    0.74    0.51
  -2   9   6    0.58    0.35
  -1  -9   6    4.16    0.58
  -1   9   6    4.17    0.70
  -1   9   6    3.99    0.88
   1   9  -6    3.97    0.94
   0  -9   6    6.80    0.63
   0   9   6    4.01    0.88
   0   9  -6    6.94    0.68
   0   9  -6    7.16    1.21
   1   9   6    3.35    0.81
  -1   9  -6    0.97    0.28
  -1   9  -6    1.18    0.59
  -2   9  -6    0.29    0.41
   2   9   6    0.34    0.41
  -2   9  -6    0.29    0.30
  -3  -9  -6   47.82    2.52
  -3   9  -6   45.68    1.95
  -3   9  -6   45.28    2.56
  -4  -9  -6    1.90    0.69
  -4   9  -6    0.82    0.57
  -4   9  -6    0.98    0.47
  -5  -9  -6    0.01    0.51
  -5  -9  -6   -0.30    0.37
  -5   9  -6   -0.05    0.40
  -5   9  -6   -0.04    0.32
  -6  -9  -6   -0.52    0.46
  -6  -9  -6    0.07    0.39
  -6   9  -6    0.37    0.43
  -6   9  -6   -0.09    0.46
   6 -10  -6   -0.01    0.47
  -6 -10   6    0.77    0.62
   6  10  -6    0.18    0.47
  -6  10   6    0.20    0.44
   5 -10  -6    2.23    0.77
  -5 -10   6    2.77    0.79
   5  10  -6    1.51    0.69
  -5  10   6    2.56    0.74
  -5  10   6    1.11    0.56
  -4 -10   6    2.23    0.53
  -4 -10   6    2.19    0.68
   4  10  -6    2.42    0.83
  -4  10   6    3.31    0.95
  -4  10   6    1.75    0.61
  -3 -10   6    0.63    0.43
   3  10  -6    0.03    0.43
  -3  10   6   -0.29    0.22
  -3  10   6    0.00    0.41
  -2 -10   6    1.61    0.49
   2  10  -6    0.51    0.52
  -2  10   6    0.80    0.42
  -2  10   6    1.54    0.67
  -1 -10   6    0.72    0.32
   1  10  -6    0.79    0.54
  -1  10   6    1.51    0.64
  -1  10   6    0.37    0.35
   0 -10   6    2.02    0.39
   0  10  -6    2.22    0.43
   0  10   6    0.82    0.53
   0  10  -6    1.55    0.66
  -1  10  -6    0.11    0.18
   1  10   6   -0.14    0.32
  -1  10  -6    0.99    0.58
  -2  10  -6    1.35    0.67
  -2  10  -6    2.05    0.50
   2  10   6    1.34    0.61
  -3 -10  -6    0.13    0.40
  -3  10  -6    0.00    0.28
  -3  10  -6   -0.04    0.43
  -4 -10  -6    0.01    0.40
  -4  10  -6   -0.13    0.25
  -4  10  -6    0.15    0.46
  -5 -10  -6   -0.24    0.39
  -5  10  -6    0.24    0.39
  -5  10  -6    0.05    0.44
  -6 -10  -6    0.46    0.54
  -6 -10  -6    1.44    0.66
  -6  10  -6    0.31    0.39
  -6  10  -6    0.03    0.49
  -5 -11   6   -0.12    0.42
   5 -11  -6    0.52    0.55
  -5  11   6   -0.53    0.25
   5  11  -6    0.15    0.52
  -5  11   6   -0.28    0.41
  -4 -11   6    0.25    0.47
  -4  11   6    0.77    0.55
  -4  11   6    1.09    0.53
   4  11  -6    0.39    0.54
  -3 -11   6    0.49    0.42
  -3  11   6    0.91    0.48
  -3  11   6    0.23    0.50
   3  11  -6    1.31    0.72
  -2 -11   6    1.57    0.50
  -2  11   6    1.69    0.56
  -2  11   6    2.00    0.79
   2  11  -6    0.08    0.52
  -1 -11   6    2.31    0.50
  -1  11   6    2.23    0.60
   1  11  -6    1.56    0.75
  -1  11   6    2.09    0.78
   0 -11   6    1.82    0.39
   0  11   6    1.13    0.63
   0  11  -6    1.15    0.72
  -1  11  -6   -0.31    0.38
  -1  11  -6    0.01    0.23
   1  11   6    0.12    0.43
  -2  11  -6    4.10    1.07
  -2  11  -6    3.47    0.63
   2  11   6    2.25    0.79
  -3 -11  -6    1.21    0.69
  -3  11  -6    0.78    0.36
  -3  11  -6    1.43    0.75
   3  11   6    1.34    0.64
  -4 -11  -6   -0.12    0.51
  -4  11  -6   -0.23    0.28
  -4  11  -6    0.04    0.48
  -5 -11  -6   -0.01    0.46
  -5  11  -6   -0.04    0.34
  -5  11  -6    0.30    0.59
  -4 -12   6    0.62    0.51
  -4  12   6    0.05    0.40
  -4  12   6    0.36    0.53
   4  12  -6   -0.53    0.48
  -3 -12   6    0.16    0.43
   3  12  -6   -0.23    0.50
  -3  12   6   -0.01    0.51
  -3  12   6    0.41    0.41
  -2 -12   6   -0.34    0.27
   2  12  -6   -0.40    0.43
  -2  12   6   -0.05    0.30
  -2  12   6    0.23    0.50
   1  12  -6    0.96    0.67
  -1  12   6    1.00    0.63
   0  12  -6    0.41    0.60
   0  12   6    0.07    0.48
  -1  12  -6    0.11    0.52
  -1  12  -6   -0.05    0.24
   1  12   6   -0.44    0.32
  -2  12  -6    1.51    0.75
  -2  12  -6    1.56    0.46
   2  12   6    0.68    0.58
  -3 -12  -6    0.52    0.59
  -3  12  -6    0.44    0.33
  -3  12  -6    1.19    0.77
  -4 -12  -6   -0.21    0.53
  -4  12  -6   -0.04    0.53
  -4  12  -6    0.39    0.39
   3  13  -6   -0.42    0.51
  -3  13   6    0.50    0.40
  -3  13   6   -0.26    0.47
   2  13  -6   -0.41    0.53
  -2  13   6    0.07    0.41
  -2  13   6    0.49    0.67
   1  13  -6    0.07    0.52
  -1  13   6   -0.79    0.34
   0  13  -6    0.49    0.65
   0  13   6    1.06    0.69
   1  13   6    2.40    0.90
  -1  13  -6    1.93    0.86
  -2  13  -6   -0.14    0.29
   2  13   6    0.50    0.55
  -2  13  -6    0.13    0.56
  -9   0   7    0.93    0.67
  -9   0   7    0.01    0.40
  -8   0   7    0.29    0.44
  -8   0   7    0.64    0.51
  -7   0   7    5.53    0.94
  -7   0   7    5.08    0.97
  -6   0   7   -0.13    0.28
  -6   0   7    0.28    0.30
  -5   0   7   24.81    1.29
   5   0  -7   22.41    0.83
  -5   0   7   22.52    1.42
  -4   0   7    0.00    0.19
  -4   0   7   -0.20    0.11
   4   0  -7    0.08    0.17
  -3   0   7   47.14    1.68
  -3   0   7   48.58    1.47
   3   0  -7   47.04    1.49
  -2   0   7    0.09    0.13
  -2   0   7    0.03    0.09
   2   0  -7    0.38    0.23
   1   0  -7    4.43    0.29
  -1   0   7    4.37    0.27
  -1   0   7    5.13    0.45
   1   0  -7    4.20    0.51
   0   0  -7   -0.07    0.24
  -1   0  -7   32.31    1.25
  -2   0  -7    0.12    0.22
  -2   0  -7   -0.18    0.14
  -3   0  -7   27.00    1.14
  -3   0  -7   23.71    1.20
  -4   0  -7    0.01    0.21
  -4   0  -7   -0.41    0.19
  -5   0  -7   25.09    1.55
  -5   0  -7   22.98    1.05
  -6   0  -7   -0.32    0.32
  -6   0  -7    0.44    0.23
  -7   0  -7    0.92    0.57
  -8   0  -7   -0.36    0.33
  -9  -1   7    0.39    0.58
  -9  -1   7   -0.43    0.39
  -9   1   7    0.52    0.56
  -9   1   7    0.07    0.47
  -8  -1   7   -0.48    0.41
  -8  -1   7    0.27    0.40
  -8   1   7    0.12    0.41
  -8   1   7   -0.17    0.40
  -7  -1   7    7.20    1.03
  -7  -1   7    8.26    1.27
  -7   1   7    3.81    0.78
  -7   1   7    7.38    1.16
  -6  -1   7    1.12    0.42
   6  -1  -7    1.29    0.21
  -6  -1   7    1.53    0.60
  -6   1   7    1.44    0.57
   6   1  -7    1.36    0.19
  -6   1   7    1.59    0.50
  -5  -1   7   17.42    1.53
  -5  -1   7   17.00    1.05
   5  -1  -7   16.99    0.80
  -5   1   7   16.82    1.41
  -5   1   7   16.10    1.07
   5   1  -7   16.73    0.74
  -4  -1   7    1.26    0.41
  -4  -1   7    0.50    0.25
   4  -1  -7    0.65    0.25
  -4   1   7    0.60    0.27
   4   1  -7    0.56    0.24
  -4   1   7    0.20    0.27
  -3  -1   7   31.86    1.39
  -3  -1   7   32.74    1.11
   3  -1  -7   32.28    1.15
  -3   1   7   30.67    1.26
   3   1  -7   31.41    1.14
  -3   1   7   33.13    1.20
  -2  -1   7   24.71    1.03
  -2  -1   7   25.20    0.75
   2  -1  -7   21.79    0.94
  -2   1   7   24.16    0.93
   2   1  -7   24.43    1.01
   2   1  -7   24.21    0.78
  -2   1   7   23.85    0.87
   1  -1  -7  231.69    4.99
  -1  -1   7  232.56    4.79
  -1  -1   7  230.27    4.29
   1   1  -7  235.74    5.02
   1   1  -7  230.23    4.30
  -1   1   7  229.28    4.65
  -1   1   7  233.32    4.55
   0  -1   7   72.12    1.80
   0  -1  -7   74.12    2.03
   0   1  -7   71.08    2.04
  -1  -1  -7   50.34    1.58
  -1   1  -7   50.63    1.41
  -1   1  -7   47.58    1.59
  -2  -1  -7   18.79    0.92
  -2  -1  -7   18.68    0.93
  -2   1  -7   18.18    0.93
  -2   1  -7   16.04    0.85
  -3  -1  -7   11.53    1.02
  -3  -1  -7   11.27    0.88
  -3   1  -7   12.12    1.03
  -3   1  -7   11.04    0.73
  -4  -1  -7    0.36    0.31
  -4  -1  -7    0.83    0.33
  -4   1  -7    0.46    0.25
  -4   1  -7    0.44    0.32
  -5  -1  -7   15.20    1.45
  -5  -1  -7   16.67    0.93
  -5   1  -7   17.44    0.92
  -5   1  -7   16.82    1.54
  -6  -1  -7    0.16    0.24
  -6  -1  -7    0.21    0.43
  -6   1  -7    0.27    0.24
  -6   1  -7   -0.32    0.35
  -7  -1  -7    2.17    0.76
  -7   1  -7    2.75    0.80
  -8  -1  -7    1.28    0.72
  -8   1  -7    0.62    0.55
  -9  -2   7    0.44    0.60
  -9  -2   7    0.94    0.62
  -9   2   7    1.31    0.66
  -9   2   7    0.89    0.60
  -8  -2   7    6.79    1.26
  -8  -2   7    8.23    1.15
  -8   2   7    5.70    1.05
  -8   2   7    5.52    1.11
  -7  -2   7    5.34    1.08
  -7  -2   7    5.57    0.91
  -7   2   7    3.98    0.83
  -7   2   7    4.42    0.89
  -6  -2   7    0.82    0.46
   6  -2  -7    1.06    0.30
  -6  -2   7    0.74    0.42
  -6   2   7    1.04    0.44
   6   2  -7    1.03    0.24
  -6   2   7    1.24    0.51
  -5  -2   7    1.43    0.49
   5  -2  -7    1.35    0.32
  -5  -2   7    1.21    0.41
  -5   2   7    1.04    0.39
   5   2  -7    1.19    0.28
  -5   2   7    1.50    0.44
  -4  -2   7    1.46    0.33
  -4  -2   7    2.98    0.61
   4  -2  -7    2.05    0.35
  -4   2   7    2.19    0.44
  -4   2   7    2.21    0.46
   4   2  -7    2.58    0.40
  -3  -2   7    3.31    0.39
  -3  -2   7    3.01    0.53
  -3   2   7    3.50    0.47
  -3   2   7    2.97    0.45
  -2  -2   7   16.38    0.88
   2  -2  -7   14.24    0.78
  -2  -2   7   16.28    0.52
  -2   2   7   15.76    0.68
   2   2  -7   15.56    0.54
  -2   2   7   16.41    0.75
   2   2  -7   15.44    0.82
  -1  -2   7    2.18    0.33
   1  -2  -7    2.22    0.38
   1   2  -7    1.88    0.39
  -1   2   7    2.36    0.28
  -1   2   7    2.44    0.33
   0  -2   7   79.15    1.99
   0  -2  -7   81.31    2.25
   0   2  -7   84.65    2.30
   0   2  -7   80.31    1.73
  -1  -2  -7   66.50    1.96
  -1   2  -7   66.37    1.99
  -2  -2  -7   37.01    1.36
  -2   2  -7   36.67    1.36
  -2   2  -7   35.70    1.38
  -3  -2  -7   14.19    0.93
  -3  -2  -7   11.97    0.77
  -3   2  -7   13.10    1.09
  -3   2  -7   12.79    0.81
  -4  -2  -7   -0.12    0.23
  -4  -2  -7   -0.34    0.20
  -4   2  -7   -0.12    0.18
  -4   2  -7    0.08    0.30
  -5  -2  -7    0.30    0.39
  -5  -2  -7    1.85    0.46
  -5   2  -7    0.71    0.31
  -5   2  -7    1.16    0.49
  -6  -2  -7    3.71    0.56
  -6  -2  -7    3.96    0.88
  -6   2  -7    3.83    0.55
  -6   2  -7    3.46    0.84
  -7  -2  -7    0.30    0.45
  -7   2  -7    0.23    0.42
  -8  -2  -7    0.02    0.49
  -8   2  -7    0.55    0.53
  -9  -3   7    0.10    0.49
  -9  -3   7    0.11    0.57
  -9   3   7    0.21    0.47
  -9   3   7   -0.07    0.44
  -8  -3   7    1.56    0.60
  -8  -3   7    2.38    0.86
  -8   3   7    0.76    0.59
  -8   3   7    1.83    0.66
  -7  -3   7    2.26    0.61
  -7  -3   7    3.16    0.91
  -7   3   7    1.82    0.62
  -7   3   7    2.72    0.69
  -6  -3   7   21.22    1.95
  -6  -3   7   20.03    1.25
   6  -3  -7   19.48    0.91
  -6   3   7   16.83    1.47
  -6   3   7   16.87    1.51
   6   3  -7   18.02    0.89
  -5  -3   7   23.53    1.89
   5  -3  -7   24.58    1.07
  -5  -3   7   24.98    1.23
   5   3  -7   22.48    1.07
  -5   3   7   26.17    1.41
  -5   3   7   22.76    1.28
  -4  -3   7   10.58    1.15
  -4  -3   7   13.87    0.77
   4  -3  -7   11.48    0.76
  -4   3   7   15.43    0.96
   4   3  -7   11.47    0.78
  -3  -3   7   22.13    1.23
  -3  -3   7   23.84    0.86
   3  -3  -7   24.30    1.12
  -3   3   7   22.65    1.08
  -3   3   7   23.64    0.95
   3   3  -7   25.14    1.14
   2  -3  -7   30.21    1.26
  -2  -3   7   28.11    1.22
  -2  -3   7   27.60    0.71
  -2   3   7   27.70    1.10
   2   3  -7   28.61    1.23
  -2   3   7   27.66    0.89
  -1  -3   7   51.10    1.56
   1  -3  -7   53.72    1.81
  -1   3   7   51.10    1.51
   1   3  -7   51.82    1.77
   0  -3   7    3.45    0.29
   0  -3  -7    2.16    0.40
   0  -3   7    2.74    0.36
   0   3  -7    2.39    0.44
   0   3  -7    2.82    0.25
  -1  -3  -7   63.93    2.03
  -1   3  -7   64.39    2.06
  -2  -3  -7    5.16    0.63
  -2   3  -7    4.97    0.61
  -2   3  -7    5.62    0.69
  -3  -3  -7    6.37    0.69
  -3   3  -7    7.47    0.79
  -3   3  -7    6.10    0.77
  -4  -3  -7    2.91    0.50
  -4  -3  -7    2.44    0.63
  -4   3  -7    2.37    0.48
  -4   3  -7    2.75    0.63
  -5  -3  -7    2.62    0.66
  -5  -3  -7    2.72    0.52
  -5   3  -7    2.61    0.52
  -5   3  -7    2.00    0.60
  -6  -3  -7    7.70    1.15
  -6  -3  -7    7.15    0.79
  -6   3  -7    6.85    0.80
  -6   3  -7    7.62    1.16
  -7  -3  -7    0.25    0.47
  -7   3  -7   -0.14    0.37
  -8  -3  -7    0.73    0.60
  -8   3  -7    0.27    0.49
  -9  -4   7    1.35    0.76
  -9  -4   7    0.56    0.52
  -9   4   7    0.90    0.62
  -9   4   7    0.70    0.55
  -8  -4   7   -0.16    0.40
  -8  -4   7    1.92    0.87
  -8   4   7   -0.22    0.34
  -8   4   7    0.96    0.51
  -7  -4   7    3.86    0.74
  -7  -4   7    4.35    0.98
  -7   4   7    1.96    0.65
  -7   4   7    3.69    0.74
  -6  -4   7   13.74    1.59
   6  -4  -7   16.98    0.95
  -6  -4   7   18.68    1.20
   6   4  -7   15.10    0.93
  -6   4   7   15.91    1.50
  -5  -4   7    1.87    0.62
  -5  -4   7    1.94    0.46
  -5   4   7    1.76    0.45
   5   4  -7    2.49    0.48
  -5   4   7    2.15    0.54
  -4  -4   7    0.61    0.26
   4  -4  -7    0.24    0.19
  -4  -4   7    0.67    0.35
  -4   4   7    0.74    0.34
   4   4  -7    0.99    0.34
  -4   4   7    1.09    0.30
   3  -4  -7    8.79    0.90
  -3  -4   7    8.24    0.51
  -3  -4   7    9.36    1.00
  -3   4   7    8.51    0.84
   3   4  -7    7.86    0.84
  -3   4   7    7.60    0.49
   2  -4  -7   28.33    1.34
  -2  -4   7   26.18    0.71
  -2  -4   7   27.40    0.66
  -2  -4   7   28.51    1.27
  -2   4   7   28.02    0.82
  -2   4   7   25.79    1.14
   2   4  -7   27.43    1.33
  -1  -4   7   27.84    1.09
   1  -4  -7   26.40    1.30
  -1  -4   7   26.38    0.58
  -1   4   7   26.26    1.07
   1   4  -7   24.71    1.27
   0  -4   7    0.59    0.16
   0  -4   7    0.39    0.17
   0  -4  -7    0.46    0.25
   0   4  -7    0.28    0.23
   0   4  -7    0.59    0.14
  -1  -4  -7   62.96    2.13
  -1   4  -7   56.62    2.07
  -1   4  -7   58.67    1.63
  -2  -4  -7   13.62    1.11
  -2   4  -7   12.75    1.11
  -2   4  -7   11.94    0.77
  -3  -4  -7    1.36    0.37
  -3   4  -7    1.93    0.45
  -3   4  -7    1.94    0.48
  -4  -4  -7    1.25    0.37
  -4  -4  -7    0.85    0.44
  -4   4  -7    1.46    0.47
  -4   4  -7    1.91    0.47
  -5  -4  -7    0.78    0.35
  -5  -4  -7   -0.09    0.35
  -5   4  -7   -0.02    0.31
  -5   4  -7   -0.12    0.25
  -6  -4  -7    7.26    1.16
  -6  -4  -7    6.92    0.81
  -6   4  -7    6.41    1.09
  -6   4  -7    6.86    0.88
  -7  -4  -7   -0.44    0.37
  -7   4  -7   -0.32    0.33
  -8  -4  -7    0.87    0.66
  -8   4  -7    1.41    0.62
  -8  -5   7    0.28    0.44
  -8  -5   7    0.24    0.59
  -8   5   7    0.07    0.30
  -8   5   7    0.36    0.44
  -7  -5   7    1.06    0.65
  -7  -5   7    1.98    0.60
  -7   5   7    0.38    0.42
  -7   5   7    0.56    0.47
  -6  -5   7    0.35    0.46
  -6  -5   7    1.16    0.49
   6  -5  -7    1.78    0.47
  -6   5   7    0.74    0.44
   6   5  -7    1.71    0.46
  -6   5   7    1.70    0.50
  -5  -5   7   -0.01    0.35
   5  -5  -7    0.09    0.30
  -5  -5   7    0.10    0.27
  -5   5   7    0.22    0.25
   5   5  -7   -0.03    0.25
  -5   5   7    0.28    0.33
  -4  -5   7    1.08    0.31
  -4  -5   7    1.46    0.53
   4  -5  -7    1.46    0.45
  -4   5   7    1.65    0.32
   4   5  -7    0.99    0.41
  -4   5   7    1.78    0.46
   3  -5  -7    5.64    0.80
  -3  -5   7    5.52    0.49
  -3  -5   7    5.30    0.76
  -3   5   7    4.38    0.64
  -3   5   7    5.09    0.35
   3   5  -7    4.05    0.66
  -2  -5   7    0.03    0.18
  -2  -5   7    0.23    0.12
   2  -5  -7   -0.14    0.20
  -2  -5   7    0.36    0.10
   2   5  -7   -0.12    0.18
  -2   5   7    0.09    0.16
  -1  -5   7    2.30    0.40
   1  -5  -7    1.00    0.42
  -1  -5   7    1.65    0.20
  -1   5   7    2.63    0.44
   1   5  -7    2.04    0.51
   0  -5  -7    5.33    0.79
   0  -5   7    8.23    0.53
   0   5  -7    7.41    0.39
   0   5  -7    5.60    0.77
  -1  -5  -7   -0.18    0.18
  -1   5  -7   -0.01    0.10
  -1   5  -7   -0.27    0.18
  -2  -5  -7    3.94    0.66
  -2   5  -7    3.45    0.51
  -2   5  -7    3.86    0.71
  -3  -5  -7    4.77    0.71
  -3   5  -7    6.19    0.88
  -3   5  -7    4.35    0.66
  -4  -5  -7   -0.04    0.24
  -4   5  -7    0.32    0.32
  -4   5  -7    0.19    0.27
  -5  -5  -7    0.73    0.36
  -5  -5  -7   -0.33    0.34
  -5   5  -7    0.05    0.30
  -5   5  -7    0.19    0.39
  -6  -5  -7   -0.34    0.35
  -6  -5  -7    0.55    0.37
  -6   5  -7    0.71    0.47
  -6   5  -7   -0.19    0.27
  -7  -5  -7    0.29    0.51
  -7   5  -7    0.57    0.45
  -8  -5  -7   -0.01    0.51
  -8   5  -7    0.21    0.50
  -8  -6   7   -0.19    0.45
  -8  -6   7   -0.02    0.38
  -8   6   7    0.12    0.47
  -7  -6   7    0.32    0.39
  -7  -6   7   -0.07    0.46
  -7   6   7    0.36    0.43
  -7   6   7    0.40    0.36
  -6  -6   7    0.87    0.43
   6  -6  -7    0.84    0.41
  -6  -6   7   -0.75    0.33
  -6   6   7    0.68    0.34
   6   6  -7    0.34    0.34
  -6   6   7    1.23    0.50
  -5  -6   7   10.11    1.34
   5  -6  -7    9.65    1.13
  -5  -6   7   11.08    1.00
  -5   6   7   11.43    0.88
  -5   6   7   12.81    1.34
   5   6  -7    9.65    1.14
  -4  -6   7    5.88    0.64
   4  -6  -7    4.08    0.77
  -4  -6   7    4.96    0.88
   4   6  -7    5.13    0.82
  -4   6   7    4.69    0.74
  -4   6   7    5.00    0.45
  -3  -6   7    2.20    0.54
  -3  -6   7    1.91    0.32
   3  -6  -7    2.83    0.65
  -3   6   7    2.20    0.22
   3   6  -7    3.10    0.67
  -3   6   7    1.95    0.46
   2  -6  -7    8.92    1.10
  -2  -6   7   11.27    0.98
  -2   6   7   11.90    1.01
   2   6  -7    8.36    1.06
   1  -6  -7    0.08    0.09
  -1  -6   7    0.03    0.17
   1  -6  -7    0.23    0.30
   1   6  -7   -0.01    0.22
  -1   6   7    0.08    0.24
  -1   6   7   -0.03    0.16
   0  -6  -7   -0.06    0.21
   0  -6   7    0.08    0.13
   0   6  -7   -0.01    0.09
   0   6  -7    0.01    0.23
  -1  -6  -7    0.84    0.41
  -1   6  -7    1.44    0.31
  -1   6  -7    0.82    0.42
  -2  -6  -7    2.70    0.67
  -2   6  -7    2.14    0.59
  -2   6  -7    2.05    0.43
  -3  -6  -7    4.59    0.80
  -3   6  -7    4.38    0.82
  -3   6  -7    5.51    0.76
  -4  -6  -7    5.90    0.86
  -4   6  -7    4.83    0.84
  -4   6  -7    4.06    0.76
  -5  -6  -7    0.20    0.41
  -5  -6  -7    0.01    0.30
  -5   6  -7   -0.04    0.26
  -5   6  -7    0.18    0.33
  -6  -6  -7    4.03    0.93
  -6  -6  -7    5.34    0.82
  -6   6  -7    3.82    0.81
  -6   6  -7    1.74    0.66
  -7  -6  -7    0.68    0.59
  -7   6  -7   -0.25    0.31
  -8   6  -7    0.11    0.44
  -8  -7   7    1.45    0.73
  -8   7   7    0.02    0.39
  -7  -7   7    0.82    0.43
  -7  -7   7   -0.12    0.44
  -7   7   7   -0.01    0.35
  -6  -7   7    0.31    0.38
  -6  -7   7   -0.31    0.35
   6  -7  -7    0.47    0.44
   6   7  -7   -0.11    0.32
  -6   7   7    0.46    0.40
  -5  -7   7    7.00    0.83
  -5  -7   7    7.69    1.19
   5  -7  -7    6.98    1.02
   5   7  -7    5.47    0.92
  -5   7   7    7.80    1.06
   4  -7  -7   14.89    1.53
  -4  -7   7   15.21    1.54
  -4  -7   7   13.61    0.85
  -4   7   7   13.80    0.49
   4   7  -7   12.79    1.42
  -4   7   7   12.24    1.23
   3  -7  -7    4.58    0.85
  -3  -7   7    3.17    0.63
  -3  -7   7    4.48    0.50
  -3   7   7    3.20    0.70
   3   7  -7    2.92    0.72
  -3   7   7    3.99    0.66
  -2  -7   7   14.41    1.20
   2   7  -7   13.87    1.48
  -2   7   7   15.42    0.99
  -2   7   7   12.85    1.36
  -1  -7   7    0.06    0.19
   1  -7  -7    0.27    0.11
  -1   7   7    0.58    0.35
  -1   7   7    0.07    0.22
   1   7  -7    0.59    0.38
   0  -7   7    1.66    0.32
   0  -7  -7    1.38    0.54
   0   7  -7    2.34    0.32
   0   7  -7    1.44    0.56
   0   7   7    1.45    0.48
  -1  -7  -7    4.49    0.84
  -1   7  -7    5.29    0.94
  -1   7  -7    6.35    0.61
  -2  -7  -7    1.68    0.57
  -2   7  -7    2.50    0.46
  -2   7  -7    1.26    0.55
  -3  -7  -7    0.36    0.36
  -3   7  -7    0.52    0.29
  -3   7  -7   -0.19    0.29
  -4  -7  -7    9.32    1.20
  -4   7  -7    7.54    0.99
  -4   7  -7   10.88    1.32
  -5  -7  -7    0.71    0.43
  -5  -7  -7    1.19    0.56
  -5   7  -7    0.57    0.46
  -5   7  -7    0.40    0.39
  -6  -7  -7   -0.33    0.42
  -6  -7  -7    0.46    0.42
  -6   7  -7    0.45    0.47
  -6   7  -7   -0.01    0.39
  -7  -7  -7   -0.10    0.50
  -7   7  -7    0.20    0.38
  -7  -8   7    1.20    0.67
  -7   8   7    0.35    0.53
  -6  -8   7    0.02    0.36
  -6  -8   7   -0.12    0.37
   6  -8  -7    0.16    0.40
  -6   8   7   -0.31    0.31
   6   8  -7   -0.23    0.38
   5  -8  -7    3.44    0.80
  -5  -8   7    4.42    0.69
  -5  -8   7    3.05    0.80
   5   8  -7    3.60    0.82
  -5   8   7    5.25    0.93
   4  -8  -7    0.09    0.39
  -4  -8   7   -0.14    0.27
  -4  -8   7   -0.06    0.34
  -4   8   7   -0.46    0.23
   4   8  -7    0.11    0.33
  -3  -8   7    1.01    0.53
  -3  -8   7    2.31    0.42
  -3   8   7    1.44    0.47
  -3   8   7    2.28    0.66
   3   8  -7    1.74    0.67
  -2  -8   7    0.85    0.35
  -2   8   7    0.58    0.31
   2   8  -7    1.75    0.66
  -2   8   7    1.04    0.47
  -1  -8   7    1.26    0.37
  -1   8   7    1.16    0.49
  -1   8   7    0.95    0.37
   1   8  -7    1.17    0.57
   0  -8   7    2.88    0.43
   0   8   7    2.89    0.70
   0   8  -7    3.70    0.44
   0   8  -7    2.28    0.69
  -1  -8  -7    0.08    0.31
  -1   8  -7   -0.11    0.16
  -1   8  -7   -0.33    0.26
   1   8   7    0.08    0.26
  -2  -8  -7    6.36    1.10
  -2   8  -7    5.04    0.66
  -2   8  -7    4.99    0.98
  -3  -8  -7    0.83    0.49
  -3   8  -7    0.66    0.48
  -3   8  -7    1.71    0.48
  -4  -8  -7    3.34    0.80
  -4   8  -7    3.09    0.67
  -4   8  -7    3.48    0.85
  -5  -8  -7    0.33    0.48
  -5  -8  -7    0.39    0.40
  -5   8  -7   -0.27    0.30
  -5   8  -7    0.47    0.47
  -6  -8  -7    1.25    0.53
  -6  -8  -7    0.10    0.45
  -6   8  -7    0.94    0.54
  -6   8  -7    0.22    0.42
  -7  -8  -7    1.56    0.83
  -7   8  -7    1.94    0.73
  -7  -9   7   -0.37    0.39
  -7   9   7    0.12    0.47
   6  -9  -7    0.28    0.46
  -6  -9   7    1.04    0.67
   6   9  -7    0.19    0.42
  -6   9   7    0.50    0.48
   5  -9  -7    0.93    0.64
  -5  -9   7    0.85    0.60
  -5   9   7    0.33    0.39
   5   9  -7    0.73    0.56
   4  -9  -7    7.73    1.28
  -4  -9   7    9.33    1.23
  -4  -9   7    9.85    0.89
  -4   9   7    7.80    1.23
  -4   9   7    9.63    1.20
   4   9  -7   10.11    1.42
  -3  -9   7    3.64    0.75
  -3   9   7    2.70    0.81
   3   9  -7    4.32    1.00
  -3   9   7    4.62    0.80
  -2  -9   7    2.67    0.57
   2   9  -7    3.71    0.91
  -2   9   7    2.40    0.61
  -2   9   7    2.67    0.78
  -1  -9   7   10.16    0.90
  -1   9   7   10.02    1.08
  -1   9   7    9.15    1.27
   1   9  -7    9.40    1.41
   0  -9   7    4.12    0.54
   0   9  -7    3.63    0.48
   0   9  -7    3.73    0.91
   0   9   7    1.92    0.65
  -1   9  -7    0.83    0.54
  -1   9  -7    0.37    0.23
   1   9   7    0.13    0.30
  -2  -9  -7    0.20    0.46
  -2   9  -7    0.82    0.35
  -2   9  -7    0.52    0.50
  -3  -9  -7    0.47    0.55
  -3   9  -7    0.80    0.37
  -3   9  -7    1.29    0.67
  -4  -9  -7    0.10    0.41
  -4   9  -7    0.48    0.50
  -4   9  -7   -0.09    0.26
  -5  -9  -7    0.20    0.40
  -5   9  -7    0.06    0.43
  -5   9  -7    0.35    0.36
  -6  -9  -7    0.51    0.50
  -6  -9  -7    0.60    0.57
  -6   9  -7    0.29    0.47
  -6   9  -7    0.71    0.51
   6 -10  -7   -0.47    0.38
  -6 -10   7    0.39    0.51
   6  10  -7    0.52    0.50
  -6  10   7   -0.42    0.27
  -5 -10   7    2.57    0.79
   5 -10  -7    1.77    0.78
  -5  10   7    1.41    0.56
   5  10  -7    0.82    0.52
   4 -10  -7    4.17    1.00
  -4 -10   7    5.64    1.02
  -4  10   7    5.47    1.08
   4  10  -7    3.13    0.92
  -4  10   7    3.25    0.75
  -3 -10   7    1.99    0.61
  -3  10   7    1.56    0.53
   3  10  -7    2.14    0.78
  -3  10   7    1.29    0.60
  -2 -10   7    6.29    0.84
  -2  10   7    4.72    1.03
  -2  10   7    2.83    0.63
   2  10  -7    3.90    0.97
  -1 -10   7    0.09    0.26
  -1  10   7    0.01    0.42
  -1  10   7   -0.03    0.25
   1  10  -7   -0.45    0.38
   0 -10   7    0.13    0.24
   0  10  -7    0.43    0.23
   0  10  -7    0.36    0.51
   0  10   7   -0.08    0.37
  -1  10  -7   -0.19    0.20
   1  10   7   -0.19    0.32
  -1  10  -7   -0.17    0.41
  -2 -10  -7    4.33    1.02
   2  10   7    5.81    1.14
  -2  10  -7    5.94    1.21
  -2  10  -7    5.61    0.78
  -3 -10  -7    3.41    0.94
  -3  10  -7    3.46    0.68
  -3  10  -7    3.91    1.02
  -4 -10  -7    1.54    0.71
  -4  10  -7    0.53    0.52
  -4  10  -7    0.90    0.44
  -5 -10  -7    0.36    0.51
  -5  10  -7   -0.43    0.46
  -5  10  -7   -0.30    0.31
   5 -11  -7    0.98    0.65
  -5 -11   7    1.28    0.64
  -5  11   7    1.07    0.57
   5  11  -7    1.05    0.66
  -4 -11   7   -0.32    0.38
   4 -11  -7    0.05    0.38
   4  11  -7    0.18    0.43
  -4  11   7    0.30    0.48
  -4  11   7    0.15    0.41
  -3 -11   7    0.00    0.35
   3  11  -7   -0.02    0.40
  -3  11   7    0.04    0.48
  -3  11   7    0.28    0.39
  -2 -11   7    0.51    0.37
   2  11  -7   -0.03    0.44
  -2  11   7   -0.24    0.25
  -2  11   7    1.02    0.61
  -1 -11   7    6.65    0.78
  -1  11   7    5.20    1.14
   1  11  -7    6.31    1.31
  -1  11   7    4.71    0.85
   0 -11   7    0.77    0.31
   0  11  -7    0.24    0.50
   0  11   7    0.16    0.45
  -1  11  -7    2.29    0.88
   1  11   7    1.53    0.66
  -1  11  -7    2.42    0.54
  -2 -11  -7    4.65    1.09
  -2  11  -7    2.60    0.88
   2  11   7    3.12    0.93
  -2  11  -7    3.83    0.66
  -3 -11  -7   -0.70    0.43
  -3  11  -7    0.07    0.33
  -3  11  -7    0.51    0.58
  -4 -11  -7    1.14    0.72
  -4  11  -7    0.56    0.42
  -4  11  -7    0.79    0.64
  -5 -11  -7    0.10    0.55
  -5  11  -7    0.28    0.59
  -5  11  -7    0.14    0.41
  -4 -12   7    0.15    0.46
   4 -12  -7    1.04    0.71
   4  12  -7   -0.38    0.37
  -4  12   7   -0.03    0.39
  -4  12   7    0.25    0.61
  -3 -12   7    0.72    0.49
  -3  12   7    0.44    0.55
   3  12  -7    0.30    0.64
  -3  12   7    1.70    0.60
  -2 -12   7    1.90    0.56
  -2  12   7    1.73    0.59
  -2  12   7    2.39    0.84
   2  12  -7    1.00    0.74
  -1  12   7    9.58    1.57
   1  12  -7   10.35    1.69
   0  12   7    0.90    0.64
   0  12  -7   -0.62    0.39
   1  12   7    0.35    0.51
  -1  12  -7   -0.60    0.40
  -1  12  -7    0.00    0.27
  -2 -12  -7   -0.22    0.41
  -2  12  -7    2.00    0.86
  -2  12  -7    1.25    0.42
  -3 -12  -7    0.16    0.52
  -3  12  -7    0.19    0.53
  -3  12  -7    0.14    0.30
  -4 -12  -7    0.29    0.57
  -4  12  -7    0.49    0.42
  -4  12  -7    0.08    0.64
   3 -13  -7    0.53    0.64
  -2  13   7    0.43    0.60
   2  13  -7    0.77    0.70
  -2  13   7    0.02    0.43
   1  13  -7    0.72    0.67
  -1  13   7   -0.48    0.56
   0  13   7    0.70    0.60
   0  13  -7    0.06    0.65
  -1 -13  -7    0.60    0.71
  -1  13  -7    0.30    0.62
   1  13   7    3.03    0.98
  -2 -13  -7    0.36    0.64
  -2  13  -7   -0.15    0.53
  -9   0   8    0.29    0.47
  -9   0   8    0.13    0.56
  -8   0   8    0.47    0.53
  -8   0   8    0.53    0.43
  -7   0   8   -0.12    0.31
  -7   0   8   -0.06    0.26
   6   0  -8    6.16    0.41
  -6   0   8    6.41    1.00
  -6   0   8    6.21    0.85
  -5   0   8   -0.04    0.23
  -5   0   8    0.03    0.26
   5   0  -8    0.05    0.18
  -4   0   8    3.06    0.48
  -4   0   8    2.73    0.54
   4   0  -8    2.54    0.41
  -3   0   8   -0.17    0.13
  -3   0   8   -0.08    0.13
   3   0  -8   -0.07    0.08
  -2   0   8  199.13    4.00
   2   0  -8  200.21    4.52
  -2   0   8  198.84    4.38
   1   0  -8   -0.06    0.23
  -1   0   8    0.02    0.09
  -1   0   8    0.13    0.12
   0   0  -8   20.32    1.02
  -1   0  -8    0.23    0.29
  -2   0  -8   10.70    0.90
  -2   0  -8   10.92    0.88
  -3   0  -8   -0.02    0.24
  -3   0  -8   -0.25    0.18
  -4   0  -8   13.27    0.85
  -4   0  -8   12.82    1.23
  -5   0  -8   -0.14    0.30
  -5   0  -8   -0.09    0.25
  -6   0  -8   20.32    1.89
  -6   0  -8   18.57    0.96
  -7   0  -8    0.05    0.40
  -8   0  -8   -0.47    0.48
  -9  -1   8    0.89    0.59
  -9  -1   8    0.73    0.64
  -9   1   8    2.10    0.72
  -9   1   8    1.86    0.77
  -8  -1   8    2.62    0.87
  -8  -1   8    2.78    0.74
  -8   1   8    3.85    0.84
  -8   1   8    2.43    0.79
  -7  -1   8    2.08    0.77
  -7  -1   8    2.43    0.63
  -7   1   8    2.98    0.78
  -7   1   8    1.86    0.57
  -6  -1   8   17.35    1.65
  -6  -1   8   22.01    1.31
   6  -1  -8   19.41    0.80
  -6   1   8   21.78    1.82
   6   1  -8   17.94    0.74
  -6   1   8   20.15    1.28
  -5  -1   8   12.69    1.33
  -5  -1   8   11.13    1.00
   5  -1  -8   10.60    0.71
  -5   1   8   12.18    1.24
  -5   1   8   11.66    1.07
   5   1  -8   10.79    0.64
  -4  -1   8   26.48    1.38
  -4  -1   8   22.35    1.05
   4  -1  -8   25.38    1.07
   4   1  -8   24.54    1.01
  -4   1   8   24.94    1.28
  -4   1   8   26.13    1.19
  -3  -1   8  111.94    2.59
  -3  -1   8  112.78    3.11
  -3   1   8  109.68    2.90
  -3   1   8  114.46    2.77
  -2  -1   8   27.56    1.12
  -2  -1   8   27.43    0.79
   2  -1  -8   25.60    1.09
   2   1  -8   24.83    1.10
  -2   1   8   26.67    0.94
   2   1  -8   27.62    0.86
  -2   1   8   27.03    1.00
  -1  -1   8  118.17    2.80
   1  -1  -8  123.04    3.03
   1   1  -8  122.06    2.40
  -1   1   8  121.02    2.71
  -1   1   8  120.42    2.63
   1   1  -8  122.49    3.05
   0  -1  -8   13.94    0.80
   0  -1   8   14.40    0.66
   0   1  -8   13.02    0.83
  -1  -1  -8   11.72    0.75
  -1   1  -8   13.40    0.82
  -1   1  -8   12.76    0.64
  -2  -1  -8   16.19    0.91
  -2   1  -8   17.66    0.92
  -2   1  -8   15.69    0.92
  -3  -1  -8    4.78    0.67
  -3  -1  -8    3.50    0.54
  -3   1  -8    4.45    0.58
  -3   1  -8    5.48    0.73
  -4  -1  -8   20.36    1.28
  -4  -1  -8   20.84    1.14
  -4   1  -8   21.30    1.05
  -4   1  -8   21.27    1.31
  -5  -1  -8   11.95    1.32
  -5  -1  -8   12.94    1.01
  -5   1  -8   11.94    0.96
  -5   1  -8   10.84    1.24
  -6  -1  -8    8.36    0.77
  -6  -1  -8    9.24    1.29
  -6   1  -8    8.40    0.79
  -6   1  -8    7.98    1.23
  -7  -1  -8    0.14    0.44
  -7   1  -8   -0.24    0.35
  -8  -1  -8   -0.32    0.37
  -8   1  -8   -0.04    0.44
  -9  -2   8    2.20    0.68
  -9  -2   8    1.98    0.84
  -9   2   8    2.25    0.80
  -9   2   8    1.20    0.61
  -8  -2   8    0.30    0.44
  -8  -2   8    0.52    0.58
  -8   2   8    0.96    0.53
  -8   2   8   -0.29    0.42
  -7  -2   8    5.64    1.11
  -7  -2   8    3.59    0.75
  -7   2   8    4.10    0.87
  -7   2   8    2.33    0.64
  -6  -2   8    2.08    0.53
   6  -2  -8    2.34    0.44
  -6  -2   8    2.86    0.78
  -6   2   8    1.90    0.57
  -6   2   8    2.05    0.61
   6   2  -8    3.45    0.44
   5  -2  -8    1.89    0.38
  -5  -2   8    2.78    0.53
  -5  -2   8    2.80    0.69
  -5   2   8    2.08    0.48
  -5   2   8    1.97    0.47
   5   2  -8    2.34    0.39
   4  -2  -8   22.74    1.04
  -4  -2   8   23.37    1.35
  -4  -2   8   22.82    1.01
   4   2  -8   23.99    1.06
  -4   2   8   25.85    1.22
  -4   2   8   23.53    1.17
  -3  -2   8   10.47    0.96
   3  -2  -8   11.12    0.71
  -3  -2   8   10.16    0.55
   3   2  -8    8.98    0.79
  -3   2   8   11.25    0.71
  -3   2   8    9.90    0.66
   2  -2  -8    0.34    0.21
  -2  -2   8    0.53    0.22
  -2  -2   8    0.26    0.09
   2   2  -8    0.49    0.13
  -2   2   8    0.21    0.16
   2   2  -8    0.20    0.23
  -2   2   8    0.39    0.16
   1  -2  -8   18.79    0.94
  -1  -2   8   20.66    0.86
  -1   2   8   19.55    0.79
   1   2  -8   19.64    0.46
   1   2  -8   19.00    0.99
  -1   2   8   20.32    0.75
   0  -2   8   51.10    1.50
   0  -2  -8   51.87    1.73
   0   2  -8   53.73    1.28
   0   2  -8   56.94    1.82
  -1  -2  -8   30.15    1.26
  -1   2  -8   32.46    1.34
  -2  -2  -8   75.08    2.22
  -2   2  -8   75.08    2.16
  -2   2  -8   72.16    2.23
  -3  -2  -8   -0.03    0.19
  -3  -2  -8   -0.18    0.19
  -3   2  -8   -0.16    0.18
  -3   2  -8    0.05    0.22
  -4  -2  -8    4.37    0.77
  -4  -2  -8    2.73    0.51
  -4   2  -8    3.31    0.66
  -4   2  -8    2.97    0.51
  -5  -2  -8    6.03    0.79
  -5  -2  -8    6.56    1.01
  -5   2  -8    7.19    0.78
  -5   2  -8    8.34    1.12
  -6  -2  -8    8.46    0.86
  -6  -2  -8    7.21    1.15
  -6   2  -8    9.08    0.87
  -6   2  -8    7.33    1.14
  -7  -2  -8    0.21    0.44
  -7   2  -8    0.35    0.47
  -8  -2  -8    0.28    0.57
  -8   2  -8    0.02    0.48
  -9  -3   8   -0.42    0.45
  -9  -3   8    0.12    0.39
  -9   3   8    0.26    0.48
  -9   3   8    0.55    0.50
  -8  -3   8    0.58    0.48
  -8  -3   8    0.27    0.57
  -8   3   8    1.67    0.61
  -8   3   8    0.87    0.51
  -7  -3   8    0.08    0.39
  -7  -3   8    1.20    0.48
  -7   3   8    1.73    0.54
  -7   3   8    0.72    0.45
   6  -3  -8    1.23    0.36
  -6  -3   8    0.75    0.40
  -6  -3   8    0.60    0.51
  -6   3   8    0.69    0.42
  -6   3   8    0.70    0.43
   6   3  -8    0.71    0.29
  -5  -3   8   -0.08    0.24
   5  -3  -8    0.59    0.28
  -5  -3   8    0.27    0.26
  -5   3   8    0.47    0.31
  -5   3   8    0.26    0.30
   5   3  -8    0.00    0.19
  -4  -3   8    2.94    0.43
   4  -3  -8    2.57    0.44
  -4  -3   8    2.47    0.57
  -4   3   8    4.23    0.62
   4   3  -8    3.10    0.50
  -4   3   8    2.74    0.46
   3  -3  -8    0.34    0.20
  -3  -3   8    0.23    0.22
  -3  -3   8    0.16    0.15
  -3   3   8    0.29    0.21
  -3   3   8    0.19    0.13
   3   3  -8    0.25    0.23
  -2  -3   8  129.01    3.32
  -2  -3   8  131.16    2.43
   2  -3  -8  129.91    3.38
  -2   3   8  127.49    2.85
  -2   3   8  130.40    3.10
   2   3  -8  134.58    3.41
   1  -3  -8    5.63    0.67
  -1  -3   8    5.06    0.54
   1   3  -8    6.11    0.70
  -1   3   8    5.97    0.57
   0  -3   8    9.47    0.56
   0  -3  -8    8.89    0.82
   0   3  -8    7.98    0.81
   0   3  -8    8.75    0.40
  -1  -3  -8    0.27    0.21
  -1   3  -8    0.09    0.20
  -1   3  -8    0.38    0.18
  -2  -3  -8   -0.14    0.18
  -2   3  -8    0.02    0.25
  -2   3  -8   -0.04    0.20
  -3  -3  -8   35.00    1.45
  -3   3  -8   35.40    1.51
  -3   3  -8   32.47    1.47
  -4  -3  -8    9.78    0.93
  -4  -3  -8    7.35    0.98
  -4   3  -8    9.12    1.07
  -4   3  -8    9.09    0.92
  -5  -3  -8    3.55    0.61
  -5  -3  -8    4.50    0.85
  -5   3  -8    3.53    0.61
  -5   3  -8    3.69    0.78
  -6  -3  -8    0.44    0.45
  -6  -3  -8   -0.23    0.32
  -6   3  -8    0.21    0.27
  -6   3  -8    0.17    0.41
  -7  -3  -8    1.66    0.71
  -7   3  -8    1.75    0.70
  -8  -3  -8    0.30    0.53
  -8   3  -8    1.04    0.64
  -9  -4   8    3.10    0.85
  -9  -4   8    0.76    0.67
  -9   4   8    0.95    0.61
  -9   4   8    1.48    0.66
  -8  -4   8    0.54    0.53
  -8  -4   8    0.88    0.47
  -8   4   8    1.44    0.63
  -8   4   8   -0.05    0.36
  -7  -4   8    0.57    0.51
  -7  -4   8    0.35    0.41
  -7   4   8    0.31    0.39
  -7   4   8    0.64    0.44
  -6  -4   8    1.74    0.66
   6  -4  -8    2.44    0.49
  -6  -4   8    1.53    0.48
   6   4  -8    2.24    0.48
  -6   4   8    0.87    0.40
  -6   4   8    3.12    0.68
  -5  -4   8    0.54    0.39
   5  -4  -8   -0.05    0.21
  -5  -4   8    0.05    0.22
  -5   4   8   -0.14    0.27
   5   4  -8    0.33    0.27
  -5   4   8    0.29    0.25
  -4  -4   8    0.14    0.19
  -4  -4   8    0.71    0.34
   4  -4  -8    0.04    0.22
   4   4  -8    0.15    0.16
  -4   4   8    0.12    0.17
  -4   4   8    0.10    0.22
  -3  -4   8    6.07    0.79
  -3  -4   8    5.98    0.45
   3  -4  -8    6.01    0.74
  -3   4   8    5.46    0.67
  -3   4   8    6.78    0.55
   3   4  -8    5.95    0.77
  -2  -4   8    6.19    0.72
   2  -4  -8    6.66    0.81
  -2   4   8    6.13    0.64
  -2   4   8    6.51    0.39
   2   4  -8    7.01    0.82
   1  -4  -8   10.93    1.06
  -1  -4   8   10.61    0.66
  -1   4   8   11.43    0.69
   1   4  -8   10.08    0.98
   0  -4   8    1.72    0.32
   0  -4  -8    1.51    0.41
   0  -4   8    1.23    0.21
   0   4  -8    1.50    0.20
   0   4  -8    1.02    0.35
  -1  -4  -8   36.60    1.57
  -1   4  -8   32.28    1.53
  -1   4  -8   33.55    1.15
  -2  -4  -8    1.68    0.43
  -2   4  -8    1.20    0.40
  -2   4  -8    1.54    0.38
  -3  -4  -8    0.92    0.34
  -3   4  -8    0.54    0.30
  -3   4  -8    0.45    0.29
  -4  -4  -8    0.86    0.35
  -4  -4  -8    0.37    0.37
  -4   4  -8    0.04    0.25
  -4   4  -8   -0.17    0.29
  -5  -4  -8   16.84    1.10
  -5  -4  -8   16.66    1.60
  -5   4  -8   13.90    1.43
  -5   4  -8   17.55    1.17
  -6  -4  -8   -0.19    0.37
  -6  -4  -8   -0.49    0.29
  -6   4  -8   -0.17    0.38
  -6   4  -8    0.13    0.31
  -7  -4  -8    0.68    0.62
  -7   4  -8    1.36    0.66
  -8  -4  -8    0.63    0.63
  -8   4  -8   -0.20    0.39
  -8  -5   8    0.43    0.49
  -8  -5   8    0.75    0.51
  -8   5   8    0.30    0.39
  -8   5   8    0.11    0.32
  -7  -5   8   -0.03    0.36
  -7  -5   8   -0.12    0.33
  -7   5   8   -0.23    0.32
  -7   5   8   -0.02    0.37
  -6  -5   8    0.37    0.35
  -6  -5   8    0.10    0.33
   6  -5  -8    0.65    0.36
  -6   5   8    0.51    0.43
   6   5  -8    0.25    0.26
  -6   5   8    0.89    0.37
  -5  -5   8   19.49    1.06
  -5  -5   8   19.14    1.75
   5  -5  -8   16.40    1.10
  -5   5   8   20.01    1.31
  -5   5   8   20.32    1.05
   5   5  -8   19.12    1.21
  -4  -5   8    5.85    0.91
  -4  -5   8    5.45    0.57
   4  -5  -8    4.36    0.73
   4   5  -8    5.09    0.79
  -4   5   8    4.75    0.52
  -4   5   8    4.98    0.77
  -3  -5   8    6.28    0.84
   3  -5  -8    7.65    0.93
  -3  -5   8    7.16    0.46
   3   5  -8    9.37    1.05
  -3   5   8    8.27    0.86
  -3   5   8    6.85    0.41
  -2  -5   8    0.59    0.27
  -2  -5   8    0.55    0.10
  -2  -5   8    0.52    0.12
   2  -5  -8    0.54    0.30
  -2   5   8    0.40    0.25
   2   5  -8    0.07    0.24
  -1  -5   8   14.63    0.45
  -1  -5   8   13.79    0.78
   1  -5  -8   15.15    1.29
  -1   5   8   13.14    0.81
   1   5  -8   16.05    1.34
   0  -5  -8   27.34    1.46
   0  -5   8   27.60    1.06
   0   5  -8   27.46    0.82
   0   5  -8   26.83    1.45
  -1  -5  -8   -0.05    0.22
  -1   5  -8    0.00    0.13
  -1   5  -8    0.33    0.30
  -2  -5  -8   -0.04    0.26
  -2   5  -8   -0.21    0.15
  -2   5  -8    0.09    0.28
  -3  -5  -8    5.68    0.79
  -3   5  -8    7.07    0.94
  -3   5  -8    6.27    0.81
  -4  -5  -8    4.63    0.72
  -4   5  -8    3.76    0.72
  -4   5  -8    5.37    0.85
  -5  -5  -8    0.76    0.37
  -5  -5  -8    0.84    0.55
  -5   5  -8    0.48    0.37
  -5   5  -8   -0.02    0.26
  -6  -5  -8   -0.28    0.28
  -6  -5  -8   -0.01    0.38
  -6   5  -8   -0.43    0.25
  -6   5  -8    0.16    0.35
  -7  -5  -8    0.82    0.62
  -7   5  -8    0.00    0.41
  -8  -5  -8    0.24    0.57
  -8   5  -8   -0.33    0.37
  -8  -6   8    0.27    0.41
  -8  -6   8    0.54    0.56
  -8   6   8   -0.12    0.42
  -7  -6   8    0.05    0.41
  -7  -6   8    0.48    0.39
  -7   6   8    0.40    0.36
  -7   6   8    0.44    0.41
   6  -6  -8   -0.02    0.30
  -6  -6   8    0.33    0.32
  -6  -6   8    0.43    0.46
  -6   6   8    0.42    0.36
  -6   6   8    0.78    0.32
   6   6  -8    0.25    0.34
  -5  -6   8    1.63    0.44
  -5  -6   8    3.49    0.82
   5  -6  -8    2.34    0.61
  -5   6   8    3.56    0.51
  -5   6   8    2.19    0.58
  -4  -6   8    1.31    0.37
  -4  -6   8    1.47    0.53
   4  -6  -8    2.47    0.61
  -4   6   8    1.89    0.52
   4   6  -8    3.10    0.70
  -4   6   8    1.97    0.30
  -3  -6   8    1.70    0.48
  -3  -6   8    1.46    0.28
   3  -6  -8    1.60    0.53
   3   6  -8    1.99    0.56
  -3   6   8    1.65    0.45
   2  -6  -8    1.63    0.52
   2  -6  -8    2.16    0.28
  -2  -6   8    1.68    0.22
  -2  -6   8    1.75    0.43
  -2  -6   8    2.04    0.22
   2   6  -8    0.94    0.42
  -2   6   8    2.12    0.45
   1  -6  -8    1.73    0.55
  -1  -6   8    2.50    0.27
  -1  -6   8    2.28    0.44
  -1   6   8    2.89    0.51
   1   6  -8    3.25    0.72
   0  -6   8   14.98    0.77
   0  -6  -8   15.05    1.43
   0   6  -8   14.13    1.40
   0   6  -8   14.55    0.60
  -1  -6  -8   14.47    1.37
  -1   6  -8   13.69    0.73
  -1   6  -8   13.66    1.40
  -2  -6  -8   12.68    1.26
  -2   6  -8   12.75    1.33
  -2   6  -8   12.93    0.83
  -3  -6  -8    9.74    1.15
  -3   6  -8   11.56    1.08
  -3   6  -8   10.29    1.19
  -4  -6  -8    4.13    0.76
  -4   6  -8    3.89    0.74
  -4   6  -8    2.93    0.71
  -5  -6  -8    1.07    0.42
  -5  -6  -8    0.44    0.44
  -5   6  -8    0.46    0.44
  -5   6  -8    0.17    0.34
  -6  -6  -8    0.34    0.39
  -6  -6  -8    0.02    0.42
  -6   6  -8    0.42    0.42
  -6   6  -8    0.65    0.44
  -7  -6  -8    0.94    0.64
  -7   6  -8    0.55    0.49
  -8  -7   8    0.58    0.60
  -8   7   8    1.03    0.60
  -7  -7   8    0.33    0.53
  -7  -7   8    0.26    0.37
  -7   7   8   -0.26    0.31
   6  -7  -8    1.51    0.52
  -6  -7   8    2.73    0.61
  -6  -7   8    1.29    0.63
   6   7  -8    2.38    0.64
  -6   7   8    1.54    0.61
   5  -7  -8   12.40    1.38
  -5  -7   8   13.40    1.57
  -5  -7   8   10.69    0.96
   5   7  -8   12.79    1.40
  -5   7   8   12.55    1.36
  -4  -7   8   11.52    1.36
  -4  -7   8   11.22    0.84
   4  -7  -8    9.28    1.25
  -4   7   8    7.72    0.98
  -4   7   8   10.39    0.45
   4   7  -8   10.41    1.27
  -3  -7   8    0.24    0.19
   3  -7  -8    0.47    0.39
  -3  -7   8    0.51    0.32
  -3   7   8    0.07    0.24
   3   7  -8    0.11    0.35
  -2  -7   8    5.55    0.75
   2  -7  -8    4.07    0.84
  -2   7   8    5.26    0.71
   2   7  -8    5.03    0.92
   1  -7  -8    8.70    1.21
  -1  -7   8    9.14    0.85
  -1   7   8   10.74    1.00
   1   7  -8    9.60    1.23
   0  -7  -8   15.53    1.54
   0  -7   8   18.73    0.90
   0   7  -8   19.43    0.75
   0   7  -8   19.66    1.76
  -1  -7  -8    7.21    1.06
  -1   7  -8    6.32    0.62
  -1   7  -8    6.21    1.05
  -2  -7  -8    0.31    0.34
  -2   7  -8    0.24    0.37
  -2   7  -8    0.42    0.25
  -3  -7  -8   18.66    1.67
  -3   7  -8   20.55    1.23
  -3   7  -8   20.33    1.80
  -4  -7  -8    0.86    0.44
  -4   7  -8    1.30    0.49
  -4   7  -8    1.19    0.58
  -5  -7  -8    5.87    0.93
  -5  -7  -8    3.75    0.86
  -5   7  -8    5.78    1.01
  -5   7  -8    3.25    0.76
  -6  -7  -8    1.78    0.79
  -6  -7  -8    1.92    0.61
  -6   7  -8    1.49    0.61
  -6   7  -8    3.34    0.84
  -7  -7  -8   -0.09    0.48
  -7   7  -8    0.34    0.46
  -7  -8   8    0.83    0.57
  -7   8   8    0.23    0.47
   6  -8  -8    0.35    0.44
  -6  -8   8    0.90    0.61
  -6   8   8    0.95    0.56
   6   8  -8   -0.28    0.31
  -5  -8   8    2.32    0.75
  -5  -8   8    1.93    0.49
   5  -8  -8    1.79    0.61
   5   8  -8    0.77    0.50
  -5   8   8    1.64    0.56
  -4  -8   8    6.51    1.02
   4  -8  -8    8.76    1.25
  -4  -8   8    7.92    0.74
   4   8  -8    5.16    1.01
  -4   8   8    6.12    0.93
   3  -8  -8    4.09    0.91
  -3  -8   8    4.99    0.84
  -3  -8   8    6.06    0.57
  -3   8   8    5.09    0.80
   3   8  -8    6.23    1.07
   2  -8  -8    0.08    0.36
  -2  -8   8    0.31    0.28
   2   8  -8    0.28    0.39
  -2   8   8    0.02    0.23
  -1  -8   8   12.10    0.82
   1  -8  -8   10.40    1.35
   1  -8  -8   11.91    0.46
  -1   8   8   14.52    1.53
  -1   8   8   14.25    1.23
   1   8  -8   13.41    1.58
   0  -8  -8    3.68    0.84
   0  -8   8    5.14    0.59
   0   8  -8    5.44    1.04
   0   8  -8    6.29    0.56
  -1  -8  -8    1.59    0.61
  -1   8  -8    1.15    0.58
  -1   8  -8    3.34    0.48
  -2  -8  -8    6.18    1.09
  -2   8  -8    4.46    0.63
  -2   8  -8    6.22    1.11
  -3  -8  -8    0.67    0.48
  -3   8  -8    1.27    0.41
  -3   8  -8    0.15    0.48
  -4  -8  -8   -0.02    0.39
  -4   8  -8   -0.15    0.33
  -4   8  -8    0.05    0.27
  -5  -8  -8    0.60    0.46
  -5  -8  -8    1.74    0.72
  -5   8  -8    0.77    0.52
  -5   8  -8    1.28    0.56
  -6  -8  -8   -0.14    0.44
  -6  -8  -8   -0.23    0.36
  -6   8  -8    0.25    0.38
  -6   8  -8    0.09    0.40
  -7  -8  -8   -0.03    0.54
  -7   8  -8   -0.41    0.34
  -7  -9   8   -0.31    0.43
  -7   9   8   -0.03    0.41
  -6  -9   8    0.39    0.50
   6  -9  -8    0.92    0.54
   6   9  -8    0.23    0.50
  -6   9   8   -0.02    0.37
   5  -9  -8    0.63    0.55
  -5  -9   8    0.42    0.52
   5   9  -8    0.28    0.45
  -5   9   8    0.42    0.43
   4  -9  -8    0.32    0.57
  -4  -9   8    0.54    0.44
   4   9  -8    0.25    0.45
  -4   9   8    1.31    0.52
   3  -9  -8   -0.05    0.40
  -3  -9   8   -0.03    0.23
  -3  -9   8   -0.18    0.32
  -3   9   8   -0.18    0.24
   3   9  -8   -0.09    0.30
   2  -9  -8    0.96    0.57
  -2  -9   8    0.75    0.38
  -2   9   8    0.56    0.35
  -2   9   8    0.50    0.44
   2   9  -8    0.71    0.50
  -1  -9   8    5.25    0.68
   1  -9  -8    4.39    0.93
  -1   9   8    5.94    1.04
   1   9  -8    5.25    1.07
  -1   9   8    5.43    0.80
   0  -9   8   -0.05    0.20
   0  -9  -8    0.07    0.31
   0   9  -8   -0.08    0.15
   0   9   8   -0.34    0.30
   0   9  -8   -0.08    0.36
  -1  -9  -8    2.43    0.74
  -1   9  -8    4.07    0.54
  -1   9  -8    2.95    0.84
  -2  -9  -8    0.89    0.54
  -2   9  -8    1.22    0.61
  -2   9  -8    0.26    0.20
  -3  -9  -8    1.36    0.67
  -3   9  -8    2.50    0.61
  -3   9  -8    2.68    0.84
  -4  -9  -8   -0.30    0.31
  -4   9  -8    0.45    0.34
  -4   9  -8    0.67    0.54
  -5  -9  -8    0.08    0.38
  -5   9  -8    0.48    0.45
  -5   9  -8    0.40    0.52
  -6  -9  -8    0.05    0.41
  -6  -9  -8    0.74    0.58
  -6   9  -8    0.04    0.47
  -6   9  -8    0.38    0.46
  -6 -10   8    1.50    0.75
   6 -10  -8    0.65    0.56
  -6  10   8   -0.06    0.42
   6  10  -8    0.19    0.49
  -5 -10   8   -0.08    0.47
   5 -10  -8   -0.57    0.40
  -5  10   8   -0.01    0.35
   5  10  -8    0.02    0.42
   4 -10  -8   -0.29    0.49
  -4 -10   8   -0.19    0.39
  -4  10   8    0.18    0.39
   4  10  -8    0.12    0.45
  -3 -10   8    0.34    0.36
   3 -10  -8    0.52    0.55
   3  10  -8    1.41    0.63
  -3  10   8    0.71    0.44
  -2 -10   8    6.18    0.85
   2 -10  -8    6.73    1.25
  -2  10   8    6.02    1.14
  -2  10   8    7.52    1.00
   2  10  -8    4.49    1.08
  -1 -10   8    2.93    0.55
   1 -10  -8    2.04    0.78
  -1  10   8    2.63    0.79
  -1  10   8    1.74    0.57
   1  10  -8    2.58    0.86
   0 -10   8    3.25    0.52
   0 -10  -8    3.00    0.93
   0  10  -8    2.66    0.45
   0  10   8    3.01    0.80
   0  10  -8    3.91    1.00
  -1 -10  -8   -0.08    0.46
  -1  10  -8    0.49    0.52
  -1  10  -8    0.65    0.28
  -2 -10  -8    3.86    1.00
  -2  10  -8    2.20    0.50
  -2  10  -8    1.85    0.80
  -3 -10  -8    2.18    0.84
  -3  10  -8    3.14    0.94
  -3  10  -8    2.08    0.55
  -4 -10  -8    0.03    0.44
  -4  10  -8    0.51    0.37
  -4  10  -8    0.61    0.55
  -5 -10  -8   -0.10    0.43
  -5  10  -8   -0.02    0.51
  -5  10  -8   -0.39    0.26
  -5 -11   8    0.63    0.56
   5 -11  -8    0.29    0.62
   5  11  -8    0.93    0.65
  -5  11   8    0.31    0.38
   4 -11  -8    1.13    0.68
  -4 -11   8   -0.20    0.38
   4  11  -8   -0.16    0.49
  -4  11   8    0.02    0.33
  -3 -11   8    1.58    0.57
   3 -11  -8    1.76    0.84
  -3  11   8    2.13    0.68
   3  11  -8    2.63    0.87
   2 -11  -8    2.91    0.95
  -2 -11   8    3.14    0.65
   2  11  -8    5.04    1.20
  -2  11   8    2.79    0.91
  -2  11   8    2.96    0.70
   1 -11  -8    0.71    0.55
  -1 -11   8    0.70    0.36
  -1  11   8    0.16    0.41
   1  11  -8    0.68    0.57
   0 -11   8   -0.05    0.23
   0 -11  -8    0.25    0.44
   0  11   8   -0.10    0.40
   0  11  -8    0.11    0.49
  -1 -11  -8   -0.51    0.40
  -1  11  -8    0.38    0.49
  -1  11  -8   -0.08    0.23
  -2 -11  -8   -0.03    0.48
  -2  11  -8    0.09    0.54
  -2  11  -8    0.17    0.18
  -3 -11  -8    2.21    0.88
  -3  11  -8    2.91    0.65
  -3  11  -8    4.27    1.09
  -4 -11  -8    0.69    0.62
  -4  11  -8    0.92    0.47
  -4  11  -8    1.00    0.59
   4 -12  -8   -0.71    0.46
  -4 -12   8   -0.03    0.44
  -4  12   8   -0.19    0.34
   4  12  -8   -0.52    0.40
   3 -12  -8   -0.15    0.54
  -3 -12   8   -0.02    0.35
  -3  12   8   -0.26    0.30
   3  12  -8   -0.38    0.53
  -2 -12   8    0.99    0.46
   2 -12  -8    1.95    0.87
  -2  12   8    1.20    0.72
   2  12  -8    0.26    0.58
  -2  12   8    0.82    0.52
   1 -12  -8    1.71    0.78
  -1  12   8    0.39    0.57
   1  12  -8   -0.34    0.51
   0 -12  -8    2.82    0.99
   0  12   8    2.53    0.91
   0  12  -8    2.29    0.90
  -1 -12  -8    1.88    0.86
  -1  12  -8    0.56    0.64
  -2 -12  -8    1.88    0.83
  -2  12  -8    0.95    0.38
  -2  12  -8    2.36    0.98
  -3 -12  -8   -0.18    0.55
  -3  12  -8    0.16    0.36
  -3  12  -8   -0.31    0.46
   2 -13  -8   -0.69    0.51
   2  13  -8    0.32    0.61
  -2  13   8    0.23    0.49
  -2  13   8    0.71    0.66
   1 -13  -8    0.39    0.57
   1  13  -8   -0.35    0.52
  -1  13   8   -0.88    0.42
   0 -13  -8    0.75    0.72
   0  13  -8    1.30    0.76
  -1 -13  -8    1.19    0.79
  -1  13  -8   -0.43    0.46
  -2 -13  -8    0.04    0.57
  -2  13  -8   -0.36    0.52
  -9   0   9    0.59    0.53
  -9   0   9   -0.15    0.42
  -8   0   9   -0.34    0.33
  -8   0   9   -0.17    0.42
  -7   0   9    0.16    0.38
  -7   0   9   -0.03    0.28
   6   0  -9    0.03    0.17
  -6   0   9    0.24    0.35
  -6   0   9   -0.41    0.24
  -5   0   9    0.01    0.23
   5   0  -9   -0.14    0.22
  -5   0   9    0.06    0.25
   4   0  -9   -0.26    0.19
  -4   0   9   -0.21    0.15
  -4   0   9   -0.16    0.18
  -3   0   9    3.60    0.54
  -3   0   9    3.33    0.42
   3   0  -9    3.67    0.55
  -2   0   9   -0.02    0.13
   2   0  -9   -0.14    0.20
  -2   0   9   -0.03    0.11
  -1   0   9  155.36    3.42
   1   0  -9  151.10    3.78
  -1   0   9  155.39    3.16
   0   0  -9    0.15    0.25
  -1   0  -9   16.19    0.99
  -2   0  -9   -0.05    0.27
  -2   0  -9    0.21    0.21
  -3   0  -9    3.72    0.62
  -3   0  -9    3.82    0.63
  -4   0  -9    0.03    0.29
  -4   0  -9   -0.03    0.29
  -5   0  -9    4.09    0.79
  -5   0  -9    3.64    0.59
  -6   0  -9   -0.13    0.35
  -6   0  -9    0.25    0.28
  -7   0  -9    3.08    0.85
  -8   0  -9   -0.27    0.48
  -9  -1   9    0.35    0.55
  -9  -1   9    0.28    0.50
  -9   1   9    0.11    0.47
  -9   1   9    0.63    0.50
  -8  -1   9    0.62    0.61
  -8  -1   9    0.70    0.50
  -8   1   9    1.02    0.58
  -8   1   9    0.63    0.45
  -7  -1   9    2.95    0.68
  -7  -1   9    3.30    0.83
  -7   1   9    2.88    0.72
  -7   1   9    3.07    0.80
  -6  -1   9    1.11    0.43
  -6  -1   9    1.92    0.61
   6  -1  -9    1.50    0.35
  -6   1   9    1.33    0.47
  -6   1   9    1.29    0.46
   6   1  -9    1.93    0.33
  -5  -1   9    0.01    0.23
   5  -1  -9    0.65    0.32
  -5  -1   9   -0.13    0.28
  -5   1   9   -0.02    0.25
  -5   1   9    0.24    0.28
   5   1  -9    0.01    0.18
   4  -1  -9    0.04    0.24
  -4  -1   9   -0.23    0.17
  -4  -1   9    0.09    0.16
  -4   1   9    0.03    0.16
  -4   1   9   -0.19    0.20
   4   1  -9    0.04    0.19
  -3  -1   9   13.18    0.87
   3  -1  -9   11.67    0.91
  -3  -1   9   12.68    0.62
   3   1  -9   13.08    0.82
  -3   1   9   11.56    0.77
  -3   1   9   12.37    0.70
   2  -1  -9   16.70    0.90
  -2  -1   9   17.16    0.59
  -2  -1   9   15.85    0.85
  -2   1   9   16.08    0.71
  -2   1   9   14.36    0.74
   2   1  -9   17.43    0.96
   1  -1  -9  151.44    3.72
  -1  -1   9  151.58    3.44
  -1   1   9  154.68    3.26
   1   1  -9  154.98    3.77
  -1   1   9  151.60    3.37
   1   1  -9  154.25    3.01
   0  -1   9    0.34    0.15
   0  -1  -9    0.28    0.24
   0   1  -9    0.40    0.27
  -1  -1  -9   63.84    2.05
  -1   1  -9   69.68    2.12
  -1   1  -9   63.34    1.77
  -2  -1  -9   18.29    1.02
  -2   1  -9   17.77    0.94
  -2   1  -9   19.13    1.07
  -3  -1  -9    5.35    0.73
  -3  -1  -9    6.32    0.77
  -3   1  -9    6.24    0.74
  -3   1  -9    6.27    0.77
  -4  -1  -9    3.21    0.68
  -4  -1  -9    4.09    0.65
  -4   1  -9    2.53    0.62
  -4   1  -9    2.26    0.49
  -5  -1  -9    1.97    0.62
  -5  -1  -9    1.14    0.44
  -5   1  -9    1.96    0.63
  -5   1  -9    0.57    0.34
  -6  -1  -9    1.08    0.56
  -6  -1  -9    0.10    0.29
  -6   1  -9   -0.36    0.26
  -6   1  -9    0.41    0.28
  -7  -1  -9    5.16    1.08
  -7   1  -9    4.65    1.01
  -8  -1  -9    0.52    0.51
  -8   1  -9    0.46    0.50
  -9  -2   9   -0.23    0.50
  -9  -2   9    0.00    0.43
  -9   2   9    1.11    0.63
  -9   2   9   -0.12    0.42
  -8  -2   9    0.55    0.37
  -8  -2   9   -0.18    0.39
  -8   2   9    0.25    0.40
  -8   2   9    0.12    0.42
  -7  -2   9    0.63    0.51
  -7  -2   9    0.43    0.37
  -7   2   9    0.92    0.49
  -7   2   9    0.98    0.49
  -6  -2   9    5.87    0.81
  -6  -2   9    7.23    1.14
   6  -2  -9    6.01    0.69
  -6   2   9    6.24    0.94
  -6   2   9    6.02    0.90
   6   2  -9    6.33    0.63
  -5  -2   9   14.59    1.43
   5  -2  -9   14.74    0.86
  -5  -2   9   13.77    1.09
  -5   2   9   13.70    1.20
   5   2  -9   13.11    0.82
  -5   2   9   15.26    1.29
  -4  -2   9    0.27    0.29
  -4  -2   9    1.30    0.31
   4  -2  -9    0.89    0.28
  -4   2   9    0.58    0.27
   4   2  -9    1.09    0.32
  -4   2   9    1.12    0.33
  -3  -2   9    0.35    0.25
   3  -2  -9    0.31    0.23
  -3  -2   9    0.06    0.12
   3   2  -9    0.28    0.25
  -3   2   9    0.24    0.19
  -3   2   9   -0.21    0.14
  -2  -2   9   42.89    1.55
   2  -2  -9   46.80    1.62
  -2  -2   9   43.07    1.00
   2   2  -9   43.65    1.62
  -2   2   9   45.47    1.36
  -2   2   9   44.07    1.39
   2   2  -9   43.08    1.07
  -1  -2   9   47.68    1.48
   1  -2  -9   45.12    1.63
  -1   2   9   45.76    1.37
  -1   2   9   46.82    1.34
   1   2  -9   45.24    0.98
   1   2  -9   45.11    1.67
   0  -2   9  139.00    3.17
   0  -2  -9  136.01    3.47
   0   2  -9  138.49    3.52
   0   2  -9  133.40    2.80
  -1  -2  -9    5.61    0.67
  -1   2  -9    5.07    0.65
  -2  -2  -9    1.51    0.40
  -2   2  -9    1.25    0.34
  -2   2  -9    1.27    0.40
  -3  -2  -9    7.95    0.90
  -3  -2  -9    7.25    0.78
  -3   2  -9    8.13    0.90
  -3   2  -9    7.68    0.82
  -4  -2  -9    0.62    0.38
  -4  -2  -9    1.30    0.48
  -4   2  -9    1.14    0.46
  -4   2  -9    0.87    0.35
  -5  -2  -9    1.88    0.52
  -5  -2  -9    2.22    0.65
  -5   2  -9    1.04    0.52
  -5   2  -9    2.47    0.51
  -6  -2  -9    0.57    0.40
  -6  -2  -9    1.07    0.55
  -6   2  -9    1.51    0.40
  -6   2  -9    0.75    0.49
  -7  -2  -9    0.57    0.53
  -7   2  -9    0.28    0.42
  -8  -2  -9   -0.14    0.49
  -8   2  -9    0.95    0.63
  -9  -3   9    1.90    0.84
  -9  -3   9    2.01    0.69
  -9   3   9    1.91    0.75
  -9   3   9    1.66    0.71
  -8  -3   9    0.66    0.62
  -8  -3   9    0.46    0.41
  -8   3   9    1.43    0.61
  -8   3   9    0.65    0.53
  -7  -3   9    2.22    0.75
  -7  -3   9    3.75    0.72
  -7   3   9    2.99    0.76
  -7   3   9    3.11    0.73
   6  -3  -9    0.07    0.27
  -6  -3   9   -0.08    0.26
  -6  -3   9    1.20    0.55
  -6   3   9    0.03    0.30
  -6   3   9   -0.07    0.28
   6   3  -9   -0.21    0.19
   5  -3  -9    5.06    0.64
  -5  -3   9    5.96    0.97
  -5  -3   9    4.87    0.65
  -5   3   9    5.00    0.71
  -5   3   9    6.01    0.81
   5   3  -9    6.39    0.73
  -4  -3   9   -0.06    0.14
   4  -3  -9   -0.01    0.11
  -4  -3   9    0.15    0.31
   4   3  -9   -0.02    0.16
  -4   3   9   -0.24    0.13
  -4   3   9    0.26    0.23
  -3  -3   9    3.13    0.32
  -3  -3   9    3.87    0.62
   3  -3  -9    3.98    0.60
   3   3  -9    3.51    0.55
  -3   3   9    3.48    0.52
   2  -3  -9  134.84    3.53
  -2  -3   9  134.18    3.48
  -2   3   9  136.49    3.21
   2   3  -9  133.20    3.56
   1  -3  -9    0.49    0.25
  -1  -3   9    0.85    0.27
  -1   3   9    0.38    0.20
   1   3  -9    0.22    0.28
   0  -3   9    7.11    0.63
   0  -3  -9    5.96    0.69
   0   3  -9    5.65    0.35
   0   3  -9    5.95    0.74
  -1  -3  -9   16.64    0.99
  -1   3  -9   16.53    1.02
  -1   3  -9   14.86    0.73
  -2  -3  -9   76.76    2.41
  -2   3  -9   76.79    2.25
  -2   3  -9   78.47    2.51
  -3  -3  -9    3.58    0.58
  -3   3  -9    3.64    0.63
  -3   3  -9    4.61    0.67
  -4  -3  -9    2.21    0.51
  -4  -3  -9    1.57    0.52
  -4   3  -9    1.19    0.39
  -4   3  -9    2.29    0.58
  -5  -3  -9    0.37    0.37
  -5  -3  -9   -0.20    0.30
  -5   3  -9   -0.16    0.32
  -5   3  -9   -0.29    0.21
  -6  -3  -9    2.44    0.78
  -6  -3  -9    0.39    0.43
  -6   3  -9    0.91    0.38
  -6   3  -9    1.34    0.60
  -7  -3  -9    0.00    0.43
  -7   3  -9    0.09    0.41
  -8  -3  -9    0.60    0.58
  -8   3  -9    0.04    0.40
  -9  -4   9   -0.22    0.45
  -9   4   9   -0.72    0.33
  -8  -4   9    0.07    0.36
  -8  -4   9    0.09    0.54
  -8   4   9    0.51    0.45
  -8   4   9   -0.39    0.31
  -7  -4   9    0.66    0.40
  -7  -4   9    0.16    0.38
  -7   4   9    0.26    0.39
  -7   4   9    0.38    0.39
  -6  -4   9    5.36    1.03
   6  -4  -9    4.43    0.65
  -6  -4   9    3.87    0.66
  -6   4   9    3.74    0.79
   6   4  -9    4.15    0.63
  -6   4   9    3.61    0.67
  -5  -4   9    2.28    0.46
  -5  -4   9    0.86    0.48
   5  -4  -9    1.86    0.42
  -5   4   9    2.54    0.58
   5   4  -9    1.69    0.45
  -5   4   9    2.12    0.46
  -4  -4   9    1.03    0.46
   4  -4  -9    0.79    0.36
  -4  -4   9    0.71    0.25
  -4   4   9    0.95    0.29
   4   4  -9    0.89    0.34
  -4   4   9    0.49    0.28
  -3  -4   9    3.19    0.62
  -3  -4   9    3.15    0.30
   3  -4  -9    2.99    0.55
   3   4  -9    2.42    0.53
  -3   4   9    2.95    0.50
  -3   4   9    2.69    0.36
   2  -4  -9   32.34    1.52
  -2  -4   9   34.47    1.43
  -2   4   9   32.48    1.03
  -2   4   9   33.66    1.31
   2   4  -9   33.85    1.58
  -1  -4   9    0.00    0.17
   1  -4  -9   -0.15    0.19
   1   4  -9   -0.31    0.17
  -1   4   9   -0.07    0.13
   0  -4  -9    0.78    0.32
   0  -4   9    1.06    0.19
   0  -4   9    1.32    0.30
   0   4  -9    0.80    0.36
   0   4  -9    0.79    0.16
  -1  -4  -9   29.36    1.42
  -1   4  -9   29.93    1.49
  -1   4  -9   29.09    1.06
  -2  -4  -9   41.51    1.72
  -2   4  -9   39.75    1.50
  -2   4  -9   40.98    1.79
  -3  -4  -9    0.80    0.34
  -3   4  -9    0.48    0.34
  -3   4  -9    1.29    0.40
  -4  -4  -9   12.33    1.15
  -4  -4  -9   12.42    1.29
  -4   4  -9   13.39    1.23
  -4   4  -9   12.62    1.27
  -5  -4  -9    0.75    0.40
  -5  -4  -9    1.26    0.56
  -5   4  -9    0.88    0.43
  -5   4  -9    1.17    0.52
  -6  -4  -9    0.45    0.46
  -6  -4  -9    0.50    0.43
  -6   4  -9    0.16    0.32
  -6   4  -9    0.23    0.41
  -7  -4  -9    1.00    0.65
  -7   4  -9   -0.07    0.34
  -8  -4  -9    0.19    0.52
  -8   4  -9   -0.14    0.47
  -8  -5   9    0.73    0.59
  -8  -5   9    0.23    0.41
  -8   5   9    0.10    0.44
  -8   5   9    0.11    0.34
  -7  -5   9    0.27    0.41
  -7  -5   9    0.00    0.43
  -7   5   9    0.97    0.50
  -7   5   9    0.54    0.38
  -6  -5   9    2.24    0.53
  -6  -5   9    2.15    0.73
   6  -5  -9    1.88    0.50
  -6   5   9    1.69    0.57
   6   5  -9    2.13    0.54
  -6   5   9    1.98    0.50
  -5  -5   9    5.24    0.64
  -5  -5   9    5.33    0.97
  -5   5   9    5.49    0.85
  -5   5   9    4.59    0.62
   5   5  -9    5.14    0.81
  -4  -5   9    4.87    0.83
   4  -5  -9    6.50    0.87
  -4  -5   9    5.68    0.55
   4   5  -9    5.85    0.84
  -4   5   9    5.86    0.57
  -4   5   9    4.85    0.73
  -3  -5   9    0.07    0.12
   3  -5  -9    0.29    0.27
  -3  -5   9    0.00    0.22
  -3   5   9   -0.01    0.20
   3   5  -9    0.00    0.20
  -3   5   9    0.21    0.13
  -2  -5   9    1.62    0.41
   2  -5  -9    1.83    0.52
   2   5  -9    1.73    0.47
  -2   5   9    1.67    0.41
  -1  -5   9   60.14    1.89
   1  -5  -9   64.12    2.40
   1   5  -9   63.64    2.37
  -1   5   9   61.02    1.99
   0  -5   9   26.07    1.07
   0  -5  -9   25.59    1.45
   0   5  -9   24.75    0.77
   0   5  -9   25.89    1.44
  -1  -5  -9   45.44    1.97
  -1   5  -9   45.77    1.43
  -1   5  -9   46.11    2.01
  -2  -5  -9    0.40    0.30
  -2   5  -9    0.77    0.29
  -2   5  -9    0.47    0.35
  -3  -5  -9    0.53    0.32
  -3   5  -9    0.49    0.35
  -3   5  -9    0.61    0.30
  -4  -5  -9    0.95    0.42
  -4   5  -9    1.09    0.47
  -4   5  -9    1.83    0.54
  -5  -5  -9    0.71    0.53
  -5  -5  -9    0.09    0.33
  -5   5  -9    0.50    0.39
  -5   5  -9   -0.07    0.28
  -6  -5  -9    0.15    0.37
  -6  -5  -9   -0.57    0.41
  -6   5  -9    0.21    0.35
  -6   5  -9   -0.12    0.33
  -7  -5  -9    0.41    0.58
  -7   5  -9    1.11    0.59
  -8  -5  -9    0.69    0.78
  -8   5  -9    1.53    0.72
  -8  -6   9   -0.12    0.54
  -8   6   9    1.04    0.55
  -7  -6   9    0.06    0.34
  -7  -6   9   -0.26    0.44
  -7   6   9   -0.21    0.33
  -6  -6   9    0.72    0.44
  -6  -6   9    0.30    0.33
   6  -6  -9    0.84    0.39
  -6   6   9    0.40    0.37
   6   6  -9    0.64    0.43
  -6   6   9    0.80    0.35
  -5  -6   9    1.21    0.59
   5  -6  -9    0.08    0.33
  -5  -6   9    0.85    0.33
   5   6  -9    0.45    0.30
  -5   6   9    1.18    0.49
  -5   6   9    1.85    0.37
  -4  -6   9    6.28    0.58
   4  -6  -9    6.31    0.93
  -4  -6   9    4.47    0.82
   4   6  -9    4.92    0.86
  -4   6   9    5.37    0.79
  -4   6   9    6.70    0.53
  -3  -6   9   -0.12    0.26
  -3  -6   9    0.18    0.15
  -3  -6   9    0.02    0.09
   3  -6  -9   -0.31    0.20
  -3   6   9    0.12    0.23
   3   6  -9   -0.31    0.28
  -2  -6   9    9.97    0.96
  -2  -6   9    7.50    0.28
  -2  -6   9    7.08    0.26
   2  -6  -9    8.65    1.07
   2   6  -9    6.80    0.98
  -2   6   9    8.69    0.87
  -1  -6   9   11.58    0.45
   1  -6  -9   12.99    1.28
  -1  -6   9   12.94    0.79
  -1   6   9   14.46    0.90
   1   6  -9   12.70    1.30
   0  -6  -9    3.91    0.77
   0  -6   9    4.48    0.55
   0   6  -9    3.33    0.71
   0   6  -9    3.25    0.33
  -1  -6  -9   13.20    1.33
  -1   6  -9   13.04    1.36
  -1   6  -9   13.88    0.73
  -2  -6  -9    6.25    0.93
  -2   6  -9    7.31    1.02
  -2   6  -9    3.21    0.53
  -3  -6  -9    0.00    0.29
  -3   6  -9    0.36    0.35
  -3   6  -9    0.40    0.29
  -4  -6  -9   -0.29    0.21
  -4   6  -9    0.17    0.25
  -4   6  -9    0.18    0.34
  -5  -6  -9    2.47    0.57
  -5  -6  -9    0.89    0.53
  -5   6  -9    0.80    0.43
  -5   6  -9    1.74    0.59
  -6  -6  -9    0.17    0.51
  -6  -6  -9    0.07    0.37
  -6   6  -9    0.09    0.36
  -6   6  -9   -0.33    0.29
  -7  -6  -9    0.06    0.52
  -7   6  -9    0.96    0.54
  -8  -7   9    0.14    0.50
  -8   7   9   -0.06    0.47
  -7  -7   9    0.48    0.54
  -7   7   9    0.38    0.45
  -6  -7   9    1.08    0.63
   6  -7  -9    0.04    0.29
  -6  -7   9    0.91    0.37
  -6   7   9    0.66    0.49
   6   7  -9    0.64    0.41
   5  -7  -9   -0.06    0.30
  -5  -7   9    0.18    0.29
  -5  -7   9    0.37    0.45
  -5   7   9   -0.14    0.31
   5   7  -9    0.10    0.32
  -4  -7   9    8.08    0.68
   4  -7  -9    6.82    1.05
  -4  -7   9    8.37    1.13
  -4   7   9    9.40    0.46
   4   7  -9    8.34    1.19
  -4   7   9    8.97    1.09
  -3  -7   9    0.19    0.34
   3  -7  -9    1.39    0.57
  -3  -7   9    0.47    0.21
  -3   7   9    0.59    0.32
   3   7  -9    0.55    0.43
  -2  -7   9    5.06    0.32
  -2  -7   9    7.05    0.85
  -2  -7   9    5.28    0.34
   2  -7  -9    5.43    0.42
   2  -7  -9    5.13    0.93
   2   7  -9    5.14    0.91
  -2   7   9    5.73    0.78
   1  -7  -9    0.82    0.45
  -1  -7   9    0.88    0.30
   1   7  -9    0.46    0.43
  -1   7   9    0.71    0.32
   0  -7   9    2.42    0.43
   0  -7  -9    1.68    0.59
   0   7  -9    2.24    0.31
   0   7  -9    1.15    0.51
  -1  -7  -9   31.96    1.84
  -1   7  -9   29.89    1.16
  -1   7  -9   31.52    1.86
  -2  -7  -9    3.52    0.77
  -2   7  -9    3.99    0.85
  -3  -7  -9    2.56    0.68
  -3   7  -9    4.84    0.75
  -3   7  -9    5.43    0.98
  -4  -7  -9    0.38    0.36
  -4   7  -9   -0.27    0.33
  -4   7  -9    0.08    0.32
  -5  -7  -9    1.76    0.57
  -5  -7  -9    1.11    0.56
  -5   7  -9    0.87    0.52
  -5   7  -9    1.25    0.50
  -6  -7  -9    0.66    0.63
  -6  -7  -9    0.26    0.37
  -6   7  -9   -0.14    0.37
  -6   7  -9   -0.08    0.35
  -7  -7  -9    0.36    0.59
  -7   7  -9    0.31    0.46
  -7  -8   9   -0.64    0.48
  -7   8   9    0.07    0.36
   6  -8  -9    0.78    0.47
  -6  -8   9    0.69    0.57
   6   8  -9    0.03    0.30
  -6   8   9    0.27    0.40
  -5  -8   9    0.44    0.49
   5  -8  -9    0.67    0.47
  -5   8   9    0.22    0.37
   5   8  -9    0.37    0.43
  -4  -8   9   -0.18    0.32
  -4  -8   9   -0.10    0.22
   4  -8  -9    0.82    0.50
  -4   8   9    0.01    0.31
   4   8  -9    0.25    0.35
  -3  -8   9   -0.02    0.30
   3  -8  -9    0.86    0.53
  -3  -8   9    0.43    0.23
  -3   8   9   -0.08    0.26
   3   8  -9    0.33    0.47
   2  -8  -9    2.41    0.72
  -2  -8   9    1.24    0.41
  -2   8   9    1.09    0.40
   2   8  -9    1.52    0.65
   1  -8  -9    3.35    0.83
  -1  -8   9    5.02    0.64
   1   8  -9    7.07    1.14
  -1   8   9    6.03    0.85
   0  -8  -9   10.85    1.41
   0  -8   9   11.09    0.91
   0   8  -9    8.69    1.26
   0   8  -9   10.96    0.59
  -1  -8  -9    1.38    0.59
  -1   8  -9    2.47    0.41
  -1   8  -9    1.29    0.58
  -2  -8  -9   10.22    1.30
  -2   8  -9   10.49    1.44
  -3  -8  -9   12.68    1.48
  -3   8  -9    9.51    1.36
  -3   8  -9    9.97    1.04
  -4  -8  -9    0.32    0.39
  -4   8  -9    0.73    0.38
  -4   8  -9    1.20    0.57
  -5  -8  -9    0.02    0.36
  -5  -8  -9   -0.54    0.30
  -5   8  -9    0.01    0.33
  -5   8  -9    0.05    0.28
  -6  -8  -9   -0.30    0.40
  -6  -8  -9   -0.18    0.38
  -6   8  -9    0.57    0.46
  -6   8  -9   -0.01    0.52
  -7  -9   9   -0.07    0.47
  -7   9   9    0.28    0.46
   6  -9  -9    0.67    0.51
  -6  -9   9    0.33    0.57
  -6   9   9   -0.45    0.28
   6   9  -9    0.27    0.42
   5  -9  -9    0.57    0.51
  -5  -9   9    0.64    0.53
  -5   9   9    1.21    0.52
   5   9  -9    0.42    0.47
  -4  -9   9    8.05    1.17
   4  -9  -9    6.49    1.18
  -4   9   9    7.05    1.01
   4   9  -9    7.18    1.26
   3  -9  -9    0.21    0.45
  -3  -9   9   -0.13    0.32
  -3   9   9   -0.12    0.27
   3   9  -9    0.24    0.44
  -2  -9   9    6.73    0.87
   2  -9  -9    6.05    1.17
  -2   9   9    6.17    0.90
   2   9  -9    6.94    1.24
  -1  -9   9    0.58    0.28
   1  -9  -9   -0.02    0.41
   1   9  -9   -0.05    0.38
  -1   9   9    0.31    0.27
   0  -9  -9    2.26    0.72
   0  -9   9    2.43    0.46
   0   9  -9    2.39    0.80
   0   9  -9    3.00    0.41
  -1  -9  -9    2.37    0.78
  -1   9  -9    1.71    0.77
  -1   9  -9    2.19    0.42
  -2  -9  -9    6.81    1.17
  -2   9  -9    6.08    1.14
  -2   9  -9    5.04    0.71
  -3  -9  -9    0.88    0.53
  -3   9  -9    0.34    0.45
  -3   9  -9    0.17    0.27
  -4  -9  -9    0.39    0.48
  -4   9  -9   -0.01    0.42
  -4   9  -9    0.55    0.40
  -5  -9  -9   -0.05    0.38
  -5   9  -9   -0.22    0.44
  -5   9  -9    0.50    0.38
  -6  -9  -9    0.79    0.48
  -6  -9  -9   -0.13    0.50
  -6   9  -9    0.45    0.54
  -6   9  -9   -0.11    0.35
  -6 -10   9   -0.03    0.45
   6 -10  -9    0.58    0.56
   6  10  -9    0.51    0.53
  -6  10   9    0.27    0.40
  -5 -10   9    0.40    0.46
   5 -10  -9    0.04    0.53
  -5  10   9    0.96    0.50
   5  10  -9    1.26    0.67
  -4 -10   9    0.13    0.38
   4 -10  -9   -0.14    0.52
  -4  10   9   -0.07    0.38
   4  10  -9   -0.04    0.39
   3 -10  -9    3.02    0.92
  -3 -10   9    4.63    0.86
   3  10  -9    2.75    0.90
  -3  10   9    3.85    0.81
  -2 -10   9    3.30    0.66
   2 -10  -9    1.93    0.80
   2  10  -9    2.58    0.83
  -2  10   9    1.48    0.55
  -1 -10   9    0.17    0.29
   1 -10  -9   -0.53    0.33
  -1  10   9    0.64    0.41
   1  10  -9   -0.27    0.38
   0 -10   9    5.05    0.65
   0 -10  -9    3.48    0.95
   0  10  -9    4.54    0.56
   0  10  -9    2.20    0.76
  -1 -10  -9   -0.23    0.30
  -1  10  -9    0.71    0.29
  -1  10  -9    0.18    0.46
  -2 -10  -9    7.64    1.33
  -2  10  -9    7.83    0.88
  -2  10  -9    7.02    1.30
  -3 -10  -9   -0.31    0.34
  -3  10  -9   -0.05    0.50
  -3  10  -9    0.20    0.30
  -4 -10  -9    0.09    0.42
  -4  10  -9   -0.44    0.38
  -4  10  -9    0.53    0.34
  -5 -10  -9   -0.28    0.41
  -5  10  -9   -0.07    0.32
  -5  10  -9   -0.48    0.40
  -5 -11   9    0.15    0.40
   5 -11  -9   -0.07    0.51
   5  11  -9    0.24    0.51
  -5  11   9   -0.24    0.36
   4 -11  -9    0.39    0.59
  -4 -11   9   -0.26    0.37
  -4  11   9   -0.18    0.31
   4  11  -9    0.14    0.53
   3 -11  -9    0.44    0.59
  -3 -11   9    0.09    0.34
   3  11  -9    0.48    0.59
  -3  11   9    0.57    0.45
  -2 -11   9    0.40    0.39
   2 -11  -9   -0.05    0.62
  -2  11   9    0.24    0.38
   2  11  -9    0.64    0.54
  -1 -11   9    1.28    0.43
   1 -11  -9    1.57    0.76
   1  11  -9    1.31    0.71
   0 -11   9   -0.20    0.24
   0 -11  -9   -0.13    0.44
   0  11  -9   -0.02    0.49
  -1 -11  -9    2.44    0.86
  -1  11  -9    2.49    0.49
  -1  11  -9    2.53    0.92
  -2 -11  -9    0.32    0.60
  -2  11  -9    0.78    0.34
  -2  11  -9    0.17    0.57
  -3 -11  -9    1.19    0.70
  -3  11  -9    2.71    0.61
  -3  11  -9    0.93    0.72
  -4 -11  -9    0.05    0.48
  -4  11  -9   -0.33    0.27
  -4  11  -9    0.37    0.55
   4 -12  -9   -0.68    0.50
  -4 -12   9   -0.39    0.40
   4  12  -9   -0.24    0.49
  -4  12   9   -0.49    0.33
  -3 -12   9    1.43    0.56
   3 -12  -9    1.29    0.78
  -3  12   9    1.56    0.61
   2 -12  -9   -0.16    0.53
  -2 -12   9    1.18    0.45
  -2  12   9    0.32    0.42
   2  12  -9    0.58    0.57
   1 -12  -9    0.90    0.69
   1  12  -9    1.46    0.74
   0 -12  -9   -0.13    0.55
   0  12  -9   -0.11    0.48
  -1 -12  -9   -0.08    0.52
  -1  12  -9    0.38    0.59
  -2 -12  -9    0.90    0.66
  -2  12  -9    1.53    0.88
  -3 -12  -9   -0.11    0.44
  -3  12  -9   -0.56    0.44
  -3  12  -9    0.40    0.36
   2 -13  -9   -0.13    0.52
  -2  13   9   -0.21    0.41
   2  13  -9   -0.38    0.43
   1 -13  -9    1.02    0.86
   1  13  -9    1.04    0.81
   0 -13  -9   -0.74    0.49
   0  13  -9   -0.44    0.49
  -1 -13  -9    2.76    1.01
  -1  13  -9    2.71    1.04
  -9   0  10    0.43    0.52
  -9   0  10   -0.21    0.42
  -8   0  10    0.97    0.63
  -8   0  10    2.58    0.72
  -7   0  10   -0.18    0.30
  -7   0  10   -0.07    0.32
  -6   0  10    0.61    0.34
  -6   0  10    0.30    0.36
   6   0 -10    0.45    0.25
   5   0 -10   -0.03    0.26
  -5   0  10   -0.17    0.21
  -5   0  10    0.13    0.25
  -4   0  10   30.36    1.20
   4   0 -10   27.32    1.25
  -4   0  10   27.03    1.39
  -3   0  10    0.04    0.14
  -3   0  10    0.09    0.18
   3   0 -10   -0.06    0.27
  -2   0  10  104.92    2.67
  -2   0  10  101.48    2.32
   2   0 -10  106.72    2.95
   1   0 -10   -0.21    0.24
  -1   0  10   -0.14    0.11
   0   0 -10   41.77    1.67
  -1   0 -10    0.14    0.28
  -2   0 -10   39.66    1.69
  -2   0 -10   40.33    1.52
  -3   0 -10    0.23    0.32
  -3   0 -10    0.05    0.23
  -4   0 -10    1.74    0.51
  -4   0 -10    2.48    0.62
  -5   0 -10    0.19    0.31
  -5   0 -10    0.03    0.39
  -6   0 -10    2.15    0.70
  -6   0 -10    3.35    0.58
  -7   0 -10   -0.54    0.27
  -8   0 -10    1.26    0.70
  -9  -1  10   -0.71    0.32
  -9  -1  10   -0.41    0.42
  -9   1  10   -0.31    0.37
  -9   1  10   -0.13    0.46
  -8  -1  10    0.38    0.47
  -8  -1  10   -0.05    0.39
  -8   1  10    0.24    0.46
  -8   1  10    0.04    0.40
  -7  -1  10    1.96    0.68
  -7  -1  10    1.53    0.56
  -7   1  10    1.08    0.57
  -7   1  10    2.18    0.62
  -6  -1  10    1.82    0.60
   6  -1 -10    2.11    0.44
  -6  -1  10    1.65    0.49
  -6   1  10    2.35    0.55
   6   1 -10    2.47    0.40
  -6   1  10    1.47    0.54
  -5  -1  10    0.65    0.31
  -5  -1  10    0.99    0.44
   5  -1 -10    0.86    0.39
  -5   1  10    0.44    0.30
  -5   1  10    0.50    0.32
   5   1 -10    1.17    0.35
  -4  -1  10   16.86    0.85
  -4  -1  10   13.71    1.19
   4  -1 -10   13.30    0.92
   4   1 -10   14.99    0.90
  -4   1  10   16.50    1.01
  -4   1  10   14.60    0.89
  -3  -1  10    7.04    0.47
   3  -1 -10    6.35    0.71
  -3  -1  10    6.85    0.78
   3   1 -10    7.60    0.80
  -3   1  10    7.62    0.68
  -3   1  10    8.12    0.79
   2  -1 -10    4.16    0.60
  -2  -1  10    4.27    0.34
  -2  -1  10    5.08    0.59
  -2   1  10    5.08    0.50
  -2   1  10    5.43    0.55
   2   1 -10    4.31    0.61
  -1  -1  10    3.09    0.42
   1  -1 -10    2.57    0.49
   1   1 -10    2.49    0.50
  -1   1  10    2.76    0.39
   1   1 -10    3.01    0.28
  -1   1  10    3.28    0.39
   0  -1 -10    6.48    0.73
   0   1 -10    8.39    0.84
  -1  -1 -10    0.97    0.39
  -1   1 -10    1.33    0.30
  -1   1 -10    2.04    0.46
  -2  -1 -10    2.18    0.49
  -2   1 -10    1.68    0.45
  -2   1 -10    2.80    0.50
  -3  -1 -10   -0.09    0.30
  -3  -1 -10    0.58    0.32
  -3   1 -10   -0.19    0.26
  -3   1 -10    0.13    0.25
  -4  -1 -10   16.67    1.30
  -4  -1 -10   17.04    1.48
  -4   1 -10   15.60    1.07
  -4   1 -10   18.61    1.55
  -5  -1 -10    1.49    0.60
  -5  -1 -10    1.87    0.54
  -5   1 -10    0.51    0.43
  -5   1 -10    0.87    0.41
  -6  -1 -10    0.32    0.35
  -6  -1 -10    1.25    0.59
  -6   1 -10    1.04    0.36
  -6   1 -10    0.44    0.47
  -7  -1 -10    0.06    0.45
  -7   1 -10    0.03    0.44
  -8  -1 -10    0.82    0.58
  -8   1 -10    2.19    0.85
  -9  -2  10    0.14    0.53
  -9  -2  10    0.98    0.56
  -9   2  10    0.65    0.58
  -9   2  10    0.46    0.52
  -8  -2  10    1.44    0.55
  -8  -2  10    0.29    0.53
  -8   2  10    0.98    0.59
  -8   2  10    1.10    0.59
  -7  -2  10   -0.05    0.39
  -7  -2  10    0.66    0.39
  -7   2  10    0.58    0.42
  -7   2  10   -0.22    0.28
  -6  -2  10    1.21    0.44
   6  -2 -10    1.72    0.47
  -6  -2  10    1.32    0.59
  -6   2  10    0.89    0.41
   6   2 -10    1.38    0.35
  -6   2  10    0.88    0.49
  -5  -2  10    0.53    0.30
   5  -2 -10    1.12    0.39
  -5  -2  10    0.13    0.30
  -5   2  10    0.50    0.30
  -5   2  10    1.01    0.38
   5   2 -10    0.71    0.29
  -4  -2  10    0.13    0.22
   4  -2 -10   -0.13    0.11
  -4  -2  10    0.09    0.16
  -4   2  10   -0.11    0.18
   4   2 -10    0.10    0.21
  -4   2  10    0.00    0.17
  -3  -2  10    0.64    0.18
  -3  -2  10    0.20    0.24
   3  -2 -10    0.12    0.22
  -3   2  10    0.34    0.23
  -3   2  10    0.34    0.22
   3   2 -10    1.05    0.36
  -2  -2  10   34.89    1.36
  -2  -2  10   32.27    0.81
   2  -2 -10   32.33    1.39
   2   2 -10   31.73    1.42
   2   2 -10   31.78    0.88
  -2   2  10   33.53    1.15
  -2   2  10   33.88    1.19
  -1  -2  10   22.40    0.97
   1  -2 -10   20.51    1.09
   1   2 -10   21.07    1.14
   1   2 -10   21.06    0.58
  -1   2  10   22.78    0.92
  -1   2  10   22.75    0.88
   0  -2  10   12.88    0.71
   0  -2 -10   15.31    0.93
   0   2 -10   13.85    0.58
   0   2 -10   14.13    0.94
  -1  -2 -10   17.87    1.04
  -1   2 -10   18.40    1.08
  -2  -2 -10   82.90    2.54
  -2   2 -10   81.04    2.35
  -2   2 -10   82.29    2.58
  -3  -2 -10    0.01    0.24
  -3  -2 -10    0.13    0.30
  -3   2 -10    0.28    0.30
  -3   2 -10    0.46    0.30
  -4  -2 -10    2.50    0.59
  -4  -2 -10    0.96    0.48
  -4   2 -10    1.18    0.40
  -4   2 -10    2.63    0.67
  -5  -2 -10    8.49    1.19
  -5  -2 -10    7.58    0.94
  -5   2 -10    8.78    1.20
  -5   2 -10    6.49    0.81
  -6  -2 -10    1.31    0.61
  -6  -2 -10    0.53    0.41
  -6   2 -10    0.62    0.34
  -6   2 -10    1.19    0.59
  -7  -2 -10    1.61    0.68
  -7   2 -10    1.37    0.62
  -8  -2 -10   -0.21    0.47
  -8   2 -10    0.63    0.55
  -9  -3  10    0.17    0.48
  -9  -3  10   -0.22    0.51
  -9   3  10   -0.57    0.43
  -9   3  10    0.02    0.41
  -8  -3  10    0.36    0.39
  -8  -3  10   -0.53    0.34
  -8   3  10    0.61    0.48
  -8   3  10    0.20    0.47
  -7  -3  10   -0.05    0.30
  -7  -3  10    0.15    0.45
  -7   3  10   -0.59    0.21
  -7   3  10    0.18    0.36
   6  -3 -10    0.62    0.37
  -6  -3  10    0.60    0.35
  -6  -3  10    0.61    0.47
  -6   3  10    0.78    0.37
   6   3 -10    1.04    0.35
  -6   3  10    0.75    0.44
  -5  -3  10    8.66    0.81
  -5  -3  10    8.82    1.13
   5  -3 -10    8.14    0.84
  -5   3  10    9.47    0.99
  -5   3  10    6.98    0.87
   5   3 -10    7.13    0.80
  -4  -3  10    2.26    0.57
  -4  -3  10    1.42    0.30
   4  -3 -10    2.22    0.45
   4   3 -10    0.53    0.24
  -4   3  10    0.77    0.33
  -4   3  10    2.87    0.49
  -3  -3  10   72.62    1.66
  -3  -3  10   75.02    2.47
   3  -3 -10   73.11    2.35
   3   3 -10   75.42    1.72
  -3   3  10   74.60    2.04
  -3   3  10   74.77    2.22
   3   3 -10   73.36    2.40
  -2  -3  10    7.34    0.75
   2  -3 -10    6.10    0.73
   2   3 -10    6.60    0.82
  -2   3  10    7.15    0.48
  -2   3  10    7.52    0.69
  -1  -3  10   45.74    1.53
   1  -3 -10   45.41    1.76
   1   3 -10   46.83    1.81
  -1   3  10   44.82    1.49
   0  -3 -10   32.74    1.48
   0  -3  10   35.80    1.27
   0   3 -10   35.79    1.00
   0   3 -10   34.05    1.56
  -1  -3 -10    7.52    0.82
  -1   3 -10    7.94    0.65
  -1   3 -10    6.68    0.82
  -2  -3 -10   45.85    1.81
  -2   3 -10   46.93    1.88
  -2   3 -10   43.68    1.61
  -3  -3 -10    3.36    0.61
  -3   3 -10    3.41    0.61
  -4  -3 -10   -0.23    0.30
  -4  -3 -10    0.17    0.32
  -4   3 -10    0.13    0.27
  -4   3 -10    0.14    0.32
  -5  -3 -10    0.44    0.41
  -5  -3 -10    0.02    0.45
  -5   3 -10   -0.33    0.24
  -5   3 -10   -0.07    0.32
  -6  -3 -10    0.13    0.40
  -6  -3 -10   -0.46    0.34
  -6   3 -10    0.25    0.30
  -6   3 -10    0.15    0.41
  -7  -3 -10    0.28    0.56
  -7   3 -10    0.44    0.49
  -8  -3 -10    0.33    0.55
  -8   3 -10    0.37    0.53
  -8  -4  10    0.61    0.44
  -8  -4  10    0.69    0.56
  -8   4  10    0.49    0.47
  -8   4  10    0.11    0.40
  -7  -4  10    3.20    0.95
  -7  -4  10    1.96    0.56
  -7   4  10    2.28    0.77
  -7   4  10    3.41    0.73
  -6  -4  10    7.55    0.86
  -6  -4  10    9.52    1.34
   6  -4 -10    8.54    0.91
  -6   4  10    7.33    0.91
   6   4 -10    8.27    0.93
  -6   4  10    6.06    0.93
  -5  -4  10    2.97    0.49
  -5  -4  10    1.78    0.58
   5  -4 -10    2.12    0.50
  -5   4  10    2.71    0.61
  -5   4  10    0.95    0.35
   5   4 -10    3.63    0.62
  -4  -4  10    0.97    0.41
   4  -4 -10    0.03    0.23
  -4  -4  10    0.50    0.20
  -4   4  10    0.24    0.25
   4   4 -10   -0.11    0.22
  -4   4  10    0.48    0.25
   3  -4 -10   10.50    1.06
  -3  -4  10   12.29    0.45
  -3  -4  10   13.65    1.20
   3   4 -10   14.91    1.25
  -3   4  10   14.63    0.91
  -3   4  10   14.84    0.71
  -2  -4  10    3.91    0.57
   2  -4 -10    4.10    0.65
  -2   4  10    4.26    0.43
  -2   4  10    5.25    0.62
   2   4 -10    4.63    0.71
   1  -4 -10    0.02    0.20
  -1  -4  10    0.03    0.19
   1   4 -10    0.38    0.28
  -1   4  10   -0.11    0.17
   0  -4  10    9.59    0.64
   0  -4 -10    9.41    0.98
   0   4 -10    9.58    0.99
   0   4 -10    9.39    0.44
  -1  -4 -10   15.06    1.25
  -1   4 -10   10.50    1.06
  -1   4 -10   12.79    0.70
  -2  -4 -10    4.73    0.71
  -2   4 -10    4.28    0.70
  -2   4 -10    3.27    0.53
  -3  -4 -10    0.23    0.24
  -3   4 -10    0.19    0.29
  -3   4 -10    0.56    0.38
  -4  -4 -10    2.10    0.63
  -4  -4 -10    2.50    0.55
  -4   4 -10    2.83    0.67
  -4   4 -10    3.28    0.68
  -5  -4 -10   -0.04    0.33
  -5  -4 -10   -0.15    0.39
  -5   4 -10    0.43    0.38
  -5   4 -10    0.37    0.33
  -6  -4 -10   -0.58    0.31
  -6  -4 -10   -0.03    0.40
  -6   4 -10    0.13    0.39
  -6   4 -10    0.11    0.33
  -7  -4 -10    0.39    0.49
  -7   4 -10    0.46    0.48
  -8  -4 -10    1.55    0.78
  -8   4 -10    1.31    0.71
  -8  -5  10    0.72    0.56
  -8  -5  10    1.05    0.54
  -8   5  10    0.03    0.31
  -8   5  10    0.53    0.49
  -7  -5  10    1.67    0.51
  -7  -5  10    1.06    0.64
  -7   5  10    0.90    0.45
  -7   5  10    1.84    0.64
  -6  -5  10    1.38    0.60
  -6  -5  10    1.17    0.41
   6  -5 -10    1.15    0.43
  -6   5  10    0.42    0.38
  -6   5  10    1.79    0.47
   6   5 -10    2.13    0.56
  -5  -5  10    1.07    0.33
   5  -5 -10    0.60    0.33
  -5  -5  10    0.76    0.46
   5   5 -10    0.55    0.39
  -5   5  10    1.05    0.34
  -5   5  10    0.83    0.45
   4  -5 -10    1.20    0.41
  -4  -5  10    1.15    0.47
  -4  -5  10    1.58    0.29
   4   5 -10    1.69    0.51
  -4   5  10    1.25    0.29
  -4   5  10    2.98    0.58
  -3  -5  10   21.99    1.30
  -3  -5  10   18.49    0.49
   3  -5 -10   20.26    1.29
  -3  -5  10   18.84    0.53
  -3   5  10   18.87    0.78
  -3   5  10   20.81    1.13
   3   5 -10   19.42    1.28
   2  -5 -10   13.31    1.28
  -2  -5  10   13.48    1.10
  -2   5  10   12.98    1.06
   2   5 -10   13.72    1.30
   1  -5 -10   13.16    1.24
  -1  -5  10   13.31    0.82
   1   5 -10   11.26    1.17
  -1   5  10   13.15    0.85
   0  -5  10   18.17    0.92
   0  -5 -10   19.19    1.24
   0   5 -10   18.51    0.64
   0   5 -10   19.04    1.56
  -1  -5 -10   21.25    1.32
  -1   5 -10   18.93    1.30
  -1   5 -10   21.90    0.92
  -2  -5 -10    0.42    0.33
  -2   5 -10    0.37    0.22
  -2   5 -10    0.35    0.40
  -3  -5 -10   35.05    1.72
  -3   5 -10   37.16    1.63
  -3   5 -10   34.22    1.77
  -4  -5 -10    3.16    0.64
  -4   5 -10    3.74    0.72
  -4   5 -10    2.74    0.65
  -5  -5 -10    1.09    0.60
  -5  -5 -10    0.13    0.33
  -5   5 -10    0.53    0.37
  -5   5 -10   -0.06    0.29
  -6  -5 -10   -0.11    0.48
  -6  -5 -10    0.13    0.43
  -6   5 -10    0.26    0.39
  -6   5 -10    0.25    0.43
  -7  -5 -10    0.61    0.60
  -7   5 -10    0.49    0.49
  -8  -6  10    0.07    0.51
  -8   6  10   -0.39    0.44
  -7  -6  10   -0.17    0.36
  -7  -6  10   -0.28    0.27
  -7   6  10    0.56    0.51
   6  -6 -10    2.86    0.63
  -6  -6  10    1.21    0.61
  -6  -6  10    1.95    0.47
  -6   6  10    1.92    0.45
  -6   6  10    2.34    0.68
   6   6 -10    2.69    0.65
   5  -6 -10    0.37    0.34
  -5  -6  10    0.11    0.24
  -5  -6  10    0.15    0.36
  -5   6  10   -0.13    0.27
   5   6 -10    0.07    0.34
  -5   6  10    0.10    0.19
   4  -6 -10    5.71    0.91
  -4  -6  10    3.86    0.42
  -4  -6  10    2.48    0.65
  -4   6  10    4.50    0.46
  -4   6  10    4.43    0.75
   4   6 -10    3.46    0.74
  -3  -6  10    0.01    0.27
  -3  -6  10    0.09    0.09
  -3  -6  10   -0.11    0.06
   3  -6 -10    0.06    0.34
  -3   6  10   -0.02    0.21
   3   6 -10   -0.26    0.21
  -2  -6  10   19.09    1.13
   2  -6 -10   19.56    1.64
   2   6 -10   21.49    1.43
  -2   6  10   19.57    1.12
   1  -6 -10    0.02    0.28
  -1  -6  10   -0.05    0.18
  -1   6  10    0.28    0.24
   1   6 -10    0.07    0.29
   0  -6 -10    2.71    0.67
   0  -6  10    1.37    0.33
   0   6 -10    3.43    0.73
   0   6 -10    2.78    0.30
  -1  -6 -10    0.64    0.40
  -1   6 -10    1.02    0.27
  -1   6 -10    2.13    0.62
  -2  -6 -10    3.23    0.69
  -2   6 -10    3.41    0.75
  -3  -6 -10    0.03    0.30
  -3   6 -10    0.01    0.31
  -3   6 -10   -0.06    0.24
  -4  -6 -10   14.84    1.39
  -4   6 -10   17.22    1.65
  -4   6 -10   13.79    1.38
  -5  -6 -10    7.59    1.19
  -5  -6 -10    6.82    0.99
  -5   6 -10    8.81    1.21
  -5   6 -10    5.79    0.99
  -6  -6 -10    1.72    0.62
  -6  -6 -10    1.49    0.70
  -6   6 -10    3.32    0.81
  -6   6 -10    2.54    0.72
  -7  -6 -10    0.63    0.64
  -7   6 -10   -0.24    0.33
  -7  -7  10    0.59    0.55
  -7   7  10    2.09    0.72
   6  -7 -10    0.11    0.27
  -6  -7  10    0.46    0.50
  -6   7  10    0.47    0.46
   6   7 -10    0.56    0.42
  -5  -7  10    1.12    0.36
   5  -7 -10    1.44    0.60
  -5  -7  10    1.16    0.51
   5   7 -10   -0.22    0.29
  -5   7  10    0.37    0.36
  -4  -7  10    8.65    0.64
   4  -7 -10    7.89    1.12
  -4  -7  10    6.98    1.03
   4   7 -10    7.55    1.16
  -4   7  10    8.67    1.07
   3  -7 -10   13.74    1.53
  -3  -7  10    9.81    0.41
  -3  -7  10    9.70    1.11
  -3   7  10   10.12    1.09
   3   7 -10   11.36    1.39
  -2  -7  10    0.74    0.33
   2  -7 -10    0.85    0.46
   2   7 -10    0.20    0.34
  -2   7  10    0.16    0.27
   1  -7 -10    4.83    0.89
  -1  -7  10    4.75    0.63
  -1  -7  10    5.36    0.39
   1   7 -10    3.84    0.82
  -1   7  10    5.43    0.76
   0  -7 -10   -0.06    0.28
   0  -7  10    0.06    0.19
   0   7 -10   -0.04    0.09
   0   7 -10   -0.25    0.24
  -1  -7 -10    6.54    1.00
  -1   7 -10    6.95    1.08
  -1   7 -10    7.59    0.68
  -2  -7 -10    2.44    0.70
  -2   7 -10    1.99    0.43
  -2   7 -10    1.69    0.63
  -3  -7 -10   -0.47    0.17
  -3   7 -10    0.07    0.39
  -3   7 -10    0.12    0.27
  -4  -7 -10    0.03    0.35
  -4   7 -10    0.00    0.36
  -4   7 -10   -0.05    0.24
  -5  -7 -10    0.43    0.46
  -5  -7 -10   -0.23    0.37
  -5   7 -10   -0.06    0.31
  -5   7 -10   -0.25    0.36
  -6  -7 -10    0.95    0.62
  -6  -7 -10    0.37    0.44
  -6   7 -10    1.06    0.55
  -6   7 -10    1.03    0.52
  -7  -7 -10    1.72    0.76
  -7   7 -10    1.31    0.62
  -7  -8  10    0.31    0.53
  -7   8  10    0.38    0.48
  -6  -8  10    0.49    0.50
   6   8 -10    0.06    0.31
  -6   8  10    0.24    0.47
   5  -8 -10    0.64    0.47
  -5  -8  10   -0.13    0.42
  -5   8  10    0.22    0.41
   5   8 -10    0.07    0.41
   4  -8 -10    4.69    0.96
  -4  -8  10    2.10    0.66
  -4   8  10    1.22    0.48
   4   8 -10    2.69    0.74
   3  -8 -10    0.49    0.44
  -3  -8  10    0.06    0.34
   3   8 -10    0.22    0.41
  -3   8  10   -0.14    0.22
  -2  -8  10    3.16    0.62
   2  -8 -10    4.08    0.89
  -2  -8  10    1.86    0.23
   2   8 -10    1.97    0.71
  -2   8  10    1.61    0.47
   1  -8 -10    8.84    1.27
  -1  -8  10    7.21    0.79
  -1   8  10    7.27    0.93
   1   8 -10    7.53    1.21
   0  -8 -10    0.18    0.39
   0  -8  10    0.57    0.27
   0   8 -10    0.22    0.16
   0   8 -10    0.32    0.43
  -1  -8 -10    4.20    0.86
  -1   8 -10    4.04    0.97
  -1   8 -10    3.61    0.49
  -2  -8 -10    1.74    0.63
  -2   8 -10    0.70    0.56
  -2   8 -10    1.87    0.44
  -3  -8 -10    0.38    0.43
  -3   8 -10   -0.13    0.23
  -3   8 -10   -0.05    0.35
  -4  -8 -10    0.47    0.41
  -4   8 -10    0.19    0.33
  -4   8 -10   -0.19    0.37
  -5  -8 -10    2.52    0.73
  -5  -8 -10    3.27    0.95
  -5   8 -10    3.46    0.84
  -5   8 -10    3.63    0.78
  -6  -8 -10    0.39    0.61
  -6  -8 -10    0.75    0.51
  -6   8 -10    0.94    0.52
  -6   8 -10    1.40    0.65
   6  -9 -10    1.44    0.64
  -6  -9  10   -0.10    0.43
   6   9 -10    1.66    0.65
  -6   9  10    0.78    0.53
  -5  -9  10    5.81    1.13
   5  -9 -10    4.50    1.03
   5   9 -10    3.10    0.86
  -5   9  10    5.31    0.95
  -4  -9  10    0.77    0.51
   4  -9 -10    0.30    0.58
  -4   9  10    0.67    0.45
   4   9 -10    0.42    0.49
  -3  -9  10    1.47    0.56
   3  -9 -10    0.62    0.51
   3   9 -10    1.72    0.69
  -3   9  10    1.58    0.53
   2  -9 -10    0.20    0.43
  -2  -9  10    0.91    0.43
  -2   9  10    0.28    0.31
   2   9 -10   -0.05    0.35
   1  -9 -10    1.78    0.71
  -1  -9  10    4.07    0.62
   1   9 -10    2.39    0.84
  -1   9  10    2.84    0.66
   0  -9 -10    0.52    0.46
   0  -9  10    0.13    0.22
   0   9 -10   -0.08    0.42
   0   9 -10   -0.14    0.14
  -1  -9 -10   -0.21    0.34
  -1   9 -10   -0.19    0.14
  -1   9 -10    0.83    0.63
  -2  -9 -10    0.66    0.51
  -2   9 -10   -0.36    0.35
  -2   9 -10    0.03    0.24
  -3  -9 -10    0.35    0.44
  -3   9 -10    0.13    0.26
  -3   9 -10   -0.21    0.35
  -4  -9 -10    0.17    0.41
  -4   9 -10    0.03    0.38
  -4   9 -10    0.08    0.30
  -5  -9 -10    0.44    0.46
  -5   9 -10    0.00    0.37
  -5   9 -10    0.26    0.55
  -6  -9 -10    1.81    0.72
  -6  -9 -10    1.24    0.69
  -6   9 -10    1.27    0.67
  -6 -10  10   -0.03    0.44
   6 -10 -10   -0.24    0.45
   6  10 -10   -0.28    0.40
  -6  10  10    0.26    0.46
   5 -10 -10    0.16    0.52
  -5 -10  10    0.54    0.54
   5  10 -10    0.10    0.37
  -5  10  10    0.03    0.35
   4 -10 -10   -0.29    0.48
  -4 -10  10   -0.41    0.32
   4  10 -10   -0.52    0.35
  -4  10  10   -0.26    0.35
   3 -10 -10   -0.80    0.30
  -3 -10  10    0.13    0.37
  -3  10  10    0.24    0.33
   3  10 -10    0.02    0.48
   2 -10 -10    2.04    0.82
  -2 -10  10    3.58    0.68
  -2  10  10    3.14    0.70
   2  10 -10    3.10    0.92
   1 -10 -10    0.13    0.46
  -1 -10  10    0.28    0.26
   1  10 -10   -0.22    0.33
   0 -10  10    0.01    0.23
   0 -10 -10   -0.37    0.43
   0  10 -10   -0.08    0.44
  -1 -10 -10    0.38    0.51
  -1  10 -10   -0.05    0.20
  -1  10 -10   -0.24    0.48
  -2 -10 -10    3.22    0.97
  -2  10 -10    2.49    0.88
  -2  10 -10    3.38    0.60
  -3 -10 -10    0.35    0.46
  -3  10 -10   -0.25    0.39
  -3  10 -10   -0.06    0.25
  -4 -10 -10    0.71    0.52
  -4  10 -10    0.00    0.49
  -4  10 -10    0.83    0.39
  -5 -10 -10    0.40    0.44
  -5  10 -10    0.10    0.38
  -5  10 -10    0.12    0.49
   5 -11 -10    0.62    0.59
  -5 -11  10    0.71    0.61
   5  11 -10    0.30    0.57
  -5  11  10    0.33    0.48
  -4 -11  10   -0.11    0.38
   4 -11 -10    0.85    0.58
  -4  11  10   -0.02    0.40
   4  11 -10   -0.10    0.56
  -3 -11  10   -0.37    0.32
   3 -11 -10    0.10    0.50
   3  11 -10   -0.11    0.50
  -3  11  10   -0.10    0.31
  -2 -11  10    2.36    0.58
   2 -11 -10    2.26    0.93
   2  11 -10    1.99    0.87
  -2  11  10    1.98    0.65
   1 -11 -10    2.04    0.84
  -1 -11  10    3.66    0.65
   1  11 -10    5.17    1.25
   0 -11 -10    0.09    0.45
   0  11 -10   -0.35    0.35
  -1 -11 -10    0.79    0.68
  -1  11 -10    0.61    0.57
  -2 -11 -10    0.81    0.63
  -2  11 -10    1.18    0.39
  -2  11 -10    2.19    0.91
  -3 -11 -10   -0.42    0.44
  -3  11 -10    0.06    0.51
  -3  11 -10    0.11    0.28
  -4 -11 -10    0.81    0.68
  -4  11 -10   -0.03    0.49
  -4  11 -10   -0.19    0.31
   4 -12 -10   -0.37    0.42
  -4 -12  10    0.42    0.51
  -4  12  10   -0.12    0.39
   4  12 -10   -0.11    0.52
   3 -12 -10    0.65    0.62
  -3 -12  10    1.48    0.53
  -3  12  10    0.13    0.37
   3  12 -10    0.28    0.56
   2 -12 -10    0.88    0.76
  -2 -12  10    0.32    0.35
   2  12 -10    0.28    0.49
  -2  12  10    0.18    0.38
   1 -12 -10    0.08    0.49
   1  12 -10    1.29    0.79
   0 -12 -10    2.00    0.90
   0  12 -10    0.79    0.71
  -1 -12 -10    0.58    0.60
  -1  12 -10    1.32    0.81
  -2 -12 -10   -0.29    0.52
  -2  12 -10   -0.23    0.49
  -3 -12 -10   -0.21    0.47
  -3  12 -10    0.90    0.72
   1 -13 -10    1.46    0.87
   1  13 -10    0.76    0.68
   0 -13 -10   -0.22    0.53
   0  13 -10    1.25    0.84
  -1 -13 -10   -0.33    0.45
  -9   0  11    0.39    0.45
  -9   0  11   -0.16    0.48
  -8   0  11    0.30    0.40
  -8   0  11   -0.92    0.27
  -7   0  11    6.54    0.97
  -7   0  11    4.78    0.99
   6   0 -11   -0.09    0.24
  -6   0  11    0.26    0.40
  -6   0  11   -0.20    0.24
  -5   0  11   27.50    1.31
   5   0 -11   27.00    1.27
  -5   0  11   26.25    1.50
  -4   0  11    0.06    0.19
  -4   0  11   -0.09    0.20
   4   0 -11   -0.06    0.15
  -3   0  11   25.46    1.00
   3   0 -11   28.53    1.38
  -3   0  11   30.06    1.31
   2   0 -11   -0.11    0.29
  -2   0  11    0.01    0.13
  -2   0  11   -0.22    0.15
   1   0 -11   15.74    1.05
  -1   0  11   15.79    0.79
   0   0 -11    0.06    0.28
  -1   0 -11   39.88    1.73
  -2   0 -11    0.31    0.36
  -2   0 -11   -0.11    0.19
  -3   0 -11   25.46    1.38
  -3   0 -11   25.28    1.34
  -4   0 -11   -0.16    0.28
  -4   0 -11   -0.19    0.29
  -5   0 -11   67.76    2.76
  -5   0 -11   65.15    2.33
  -6   0 -11    0.02    0.26
  -6   0 -11   -0.34    0.37
  -7   0 -11    1.64    0.72
  -8   0 -11   -0.04    0.44
  -9  -1  11    1.74    0.65
  -9  -1  11    0.33    0.55
  -9   1  11    0.82    0.61
  -9   1  11    0.69    0.59
  -8  -1  11   -0.42    0.31
  -8  -1  11   -0.20    0.37
  -8   1  11    0.03    0.43
  -8   1  11   -0.04    0.37
  -7  -1  11   -0.17    0.39
  -7  -1  11   -0.05    0.28
  -7   1  11    0.22    0.40
  -7   1  11    0.03    0.35
  -6  -1  11    0.26    0.36
   6  -1 -11   -0.03    0.28
  -6  -1  11    0.68    0.37
   6   1 -11    0.71    0.29
  -6   1  11    0.79    0.41
  -6   1  11    0.39    0.36
  -5  -1  11   21.21    1.39
  -5  -1  11   21.31    1.11
   5  -1 -11   21.97    1.20
   5   1 -11   20.12    1.07
  -5   1  11   21.80    1.18
  -5   1  11   24.83    1.42
  -4  -1  11    4.58    0.52
  -4  -1  11    3.22    0.62
  -4   1  11    5.78    0.72
  -4   1  11    5.40    0.65
  -3  -1  11    0.78    0.20
   3  -1 -11    1.13    0.40
  -3  -1  11    0.80    0.30
  -3   1  11    0.65    0.28
  -3   1  11    0.42    0.22
   3   1 -11    0.43    0.33
  -2  -1  11   13.35    0.80
  -2  -1  11   12.63    0.53
   2  -1 -11   13.44    1.09
  -2   1  11   12.53    0.71
  -2   1  11   11.47    0.64
   2   1 -11   11.33    1.02
   1  -1 -11   15.63    1.00
  -1  -1  11   15.84    0.80
  -1   1  11   15.42    0.77
   1   1 -11   15.35    1.02
   0  -1 -11    2.03    0.47
   0   1 -11    1.75    0.46
  -1  -1 -11   32.35    1.48
  -1   1 -11   30.05    1.46
  -1   1 -11   32.70    1.19
  -2  -1 -11   12.68    1.13
  -2   1 -11   10.24    1.01
  -2   1 -11   12.12    0.99
  -3  -1 -11   10.07    1.05
  -3  -1 -11    9.08    0.99
  -3   1 -11    7.86    0.89
  -3   1 -11   11.98    1.14
  -4  -1 -11   14.44    1.30
  -4  -1 -11   16.21    1.48
  -4   1 -11   15.69    1.27
  -4   1 -11   18.30    1.53
  -5  -1 -11   19.68    1.28
  -5  -1 -11   15.32    1.57
  -5   1 -11   13.06    1.17
  -5   1 -11   15.72    1.57
  -6  -1 -11    0.15    0.30
  -6  -1 -11   -0.02    0.41
  -6   1 -11   -0.60    0.30
  -6   1 -11    0.07    0.28
  -7  -1 -11    2.10    0.65
  -7   1 -11   -0.02    0.48
  -8  -1 -11   -0.30    0.36
  -8   1 -11    0.10    0.44
  -9  -2  11    0.87    0.53
  -9  -2  11    0.85    0.72
  -9   2  11    1.35    0.64
  -9   2  11    1.34    0.68
  -8  -2  11    0.24    0.55
  -8  -2  11    0.24    0.42
  -8   2  11    0.14    0.42
  -8   2  11   -0.33    0.35
  -7  -2  11    0.93    0.44
  -7  -2  11    1.16    0.57
  -7   2  11    1.67    0.62
  -7   2  11    1.95    0.57
  -6  -2  11   12.18    1.48
  -6  -2  11   13.35    1.16
   6  -2 -11   12.47    1.05
   6   2 -11   11.61    0.96
  -6   2  11   12.41    1.32
  -6   2  11    8.76    1.03
  -5  -2  11    5.33    0.88
   5  -2 -11    5.24    0.74
  -5  -2  11    5.55    0.64
  -5   2  11    6.05    0.80
   5   2 -11    6.03    0.72
  -5   2  11    4.78    0.73
   4  -2 -11    4.90    0.68
  -4  -2  11    4.08    0.71
  -4  -2  11    7.06    0.62
  -4   2  11    5.31    0.67
  -4   2  11    6.45    0.74
  -3  -2  11   20.92    0.73
   3  -2 -11   19.82    1.11
  -3  -2  11   21.19    1.18
  -3   2  11   21.13    0.98
  -3   2  11   21.26    1.02
   3   2 -11   19.97    1.15
   2  -2 -11    0.80    0.33
  -2  -2  11    0.28    0.24
  -2  -2  11    0.82    0.15
   2   2 -11    0.62    0.37
   2   2 -11    0.34    0.13
  -2   2  11    0.62    0.24
  -2   2  11    0.48    0.20
   1  -2 -11   30.97    1.44
  -1  -2  11   33.08    1.25
   1   2 -11   32.84    0.83
  -1   2  11   32.85    1.19
   1   2 -11   34.98    1.53
   0  -2  11    0.27    0.18
   0  -2 -11    0.88    0.34
   0   2 -11    0.23    0.29
   0   2 -11    0.50    0.19
  -1  -2 -11    0.67    0.34
  -1   2 -11    1.37    0.46
  -2  -2 -11   18.61    1.12
  -2   2 -11   15.64    1.07
  -2   2 -11   16.40    0.94
  -3  -2 -11    7.94    0.95
  -3  -2 -11    7.69    0.90
  -3   2 -11    8.04    0.94
  -3   2 -11    8.45    0.91
  -4  -2 -11   -0.23    0.35
  -4  -2 -11    0.37    0.36
  -4   2 -11   -0.13    0.26
  -4   2 -11   -0.10    0.29
  -5  -2 -11   11.57    1.42
  -5  -2 -11    8.66    1.04
  -5   2 -11   10.50    1.10
  -5   2 -11    8.23    1.15
  -6  -2 -11    2.20    0.58
  -6  -2 -11    3.19    0.85
  -6   2 -11    2.15    0.54
  -6   2 -11    1.48    0.72
  -7  -2 -11    2.70    0.88
  -7   2 -11    2.33    0.78
  -8  -2 -11    0.84    0.70
  -8   2 -11    0.98    0.66
  -9  -3  11    0.53    0.60
  -9  -3  11    0.71    0.49
  -9   3  11    0.42    0.49
  -9   3  11    0.81    0.63
  -8  -3  11   -0.12    0.35
  -8  -3  11    0.18    0.49
  -8   3  11    0.94    0.53
  -8   3  11    0.08    0.40
  -7  -3  11   -0.13    0.28
  -7  -3  11    0.56    0.52
  -7   3  11    0.35    0.37
  -7   3  11   -0.08    0.31
  -6  -3  11    9.28    1.29
   6  -3 -11    9.07    0.92
  -6  -3  11    9.03    0.93
  -6   3  11    9.90    1.13
   6   3 -11    9.83    0.93
  -6   3  11    7.30    1.01
  -5  -3  11    0.18    0.32
   5  -3 -11    0.78    0.36
  -5  -3  11    0.20    0.23
   5   3 -11   -0.09    0.21
  -5   3  11    0.33    0.32
  -5   3  11    0.22    0.27
  -4  -3  11    7.42    0.60
  -4  -3  11    6.94    0.94
   4  -3 -11    7.28    0.84
   4   3 -11    8.46    0.91
  -4   3  11    7.61    0.76
  -4   3  11    7.43    0.83
   3  -3 -11    3.77    0.60
  -3  -3  11    4.02    0.31
  -3  -3  11    4.91    0.72
  -3   3  11    4.49    0.60
   3   3 -11    3.56    0.65
  -3   3  11    4.25    0.52
   3   3 -11    4.77    0.38
  -2  -3  11   28.95    1.29
   2  -3 -11   29.06    1.40
   2   3 -11   26.12    1.37
  -2   3  11   29.82    1.08
  -2   3  11   29.09    1.18
   1  -3 -11   25.68    1.31
  -1  -3  11   23.77    1.07
  -1   3  11   23.57    1.06
   1   3 -11   23.62    1.30
   0  -3 -11   49.81    1.93
   0  -3  11   49.91    1.65
   0   3 -11   51.10    1.34
   0   3 -11   53.50    2.03
  -1  -3 -11    1.01    0.36
  -1   3 -11    1.79    0.35
  -1   3 -11    2.27    0.53
  -2  -3 -11    1.32    0.42
  -2   3 -11    1.26    0.43
  -2   3 -11    1.99    0.45
  -3  -3 -11    7.61    0.91
  -3   3 -11    6.19    0.85
  -3   3 -11    6.43    0.83
  -4  -3 -11   25.57    1.59
  -4  -3 -11   31.83    1.57
  -4   3 -11   31.70    1.58
  -4   3 -11   27.48    1.56
  -5  -3 -11    1.83    0.59
  -5  -3 -11    1.46    0.58
  -5   3 -11    1.22    0.47
  -5   3 -11    0.67    0.46
  -6  -3 -11    3.81    0.77
  -6  -3 -11    3.08    0.84
  -6   3 -11    2.08    0.55
  -6   3 -11    4.06    0.94
  -7  -3 -11    0.18    0.59
  -7   3 -11   -0.14    0.36
  -8  -3 -11   -0.06    0.53
  -8   3 -11   -0.29    0.42
  -8  -4  11   -0.15    0.37
  -8  -4  11    1.00    0.61
  -8   4  11    0.73    0.49
  -8   4  11    0.36    0.45
  -7  -4  11    0.17    0.46
  -7  -4  11   -0.36    0.28
  -7   4  11   -0.24    0.31
  -7   4  11    0.44    0.36
   6  -4 -11    0.28    0.31
  -6  -4  11   -0.08    0.40
  -6  -4  11    0.02    0.27
   6   4 -11   -0.23    0.24
  -6   4  11   -0.23    0.29
  -6   4  11    0.31    0.28
  -5  -4  11    3.11    0.48
  -5  -4  11    2.84    0.69
  -5   4  11    3.02    0.65
   5   4 -11    3.85    0.66
  -4  -4  11    8.94    0.52
   4  -4 -11    9.19    1.00
  -4  -4  11    6.84    0.94
   4   4 -11    8.32    0.98
  -4   4  11    7.58    0.90
  -4   4  11    9.59    0.80
  -3  -4  11    0.30    0.08
  -3  -4  11    0.30    0.27
   3  -4 -11    0.18    0.23
  -3   4  11    0.36    0.18
  -3   4  11   -0.21    0.18
   3   4 -11    0.09    0.23
   2  -4 -11    2.72    0.57
  -2  -4  11    1.80    0.43
   2   4 -11    3.06    0.62
  -2   4  11    3.51    0.54
  -2   4  11    2.26    0.34
   1  -4 -11    3.51    0.66
  -1  -4  11    3.14    0.49
  -1   4  11    3.20    0.51
   1   4 -11    3.49    0.65
   0  -4 -11    0.37    0.27
   0  -4  11   -0.05    0.12
   0   4 -11    0.06    0.10
   0   4 -11   -0.14    0.20
  -1  -4 -11   39.22    1.76
  -1   4 -11   34.72    1.71
  -1   4 -11   37.44    1.28
  -2  -4 -11   18.92    1.20
  -2   4 -11   16.71    0.98
  -2   4 -11   17.70    1.21
  -3  -4 -11   11.13    1.14
  -3   4 -11   10.02    1.14
  -3   4 -11   12.18    1.13
  -4  -4 -11   -0.56    0.25
  -4  -4 -11    0.02    0.28
  -4   4 -11    0.16    0.31
  -4   4 -11   -0.06    0.26
  -5  -4 -11    4.40    0.77
  -5  -4 -11    5.32    0.99
  -5   4 -11    3.02    0.68
  -5   4 -11    3.52    0.79
  -6  -4 -11    0.18    0.43
  -6  -4 -11   -0.05    0.41
  -6   4 -11    0.17    0.34
  -6   4 -11    0.11    0.43
  -7  -4 -11    0.45    0.60
  -7   4 -11    0.95    0.57
  -8  -5  11    0.97    0.60
  -8   5  11    0.74    0.55
  -8   5  11   -0.26    0.25
  -7  -5  11    2.38    0.58
  -7  -5  11    2.25    0.77
  -7   5  11    1.79    0.63
  -7   5  11    2.60    0.64
  -6  -5  11    2.44    0.50
   6  -5 -11    2.27    0.56
  -6  -5  11    3.36    0.84
  -6   5  11    2.44    0.65
  -6   5  11    3.98    0.66
   6   5 -11    2.80    0.65
  -5  -5  11    7.64    1.16
   5  -5 -11    9.18    1.05
  -5  -5  11    8.70    0.74
  -5   5  11    7.61    0.77
  -5   5  11    8.43    1.05
  -4  -5  11    4.57    0.79
  -4  -5  11    7.40    0.53
   4  -5 -11    7.18    0.94
  -4   5  11    6.29    0.82
  -4   5  11    7.19    0.66
   4   5 -11    7.69    1.02
  -3  -5  11    1.28    0.43
   3  -5 -11    2.44    0.59
   3   5 -11    2.43    0.61
  -3   5  11    1.95    0.32
  -3   5  11    2.16    0.49
   2  -5 -11    0.15    0.26
  -2  -5  11   -0.11    0.21
   2   5 -11   -0.35    0.18
  -2   5  11    0.02    0.18
  -1  -5  11    0.57    0.24
   1  -5 -11    0.55    0.33
  -1   5  11    1.04    0.34
   1   5 -11    1.98    0.56
   0  -5 -11    8.92    1.03
   0  -5  11   10.16    0.86
   0   5 -11    8.49    0.42
   0   5 -11    8.03    1.04
  -1  -5 -11   45.05    1.99
  -1   5 -11   43.84    1.42
  -1   5 -11   43.38    2.03
  -2  -5 -11   20.90    1.34
  -2   5 -11   21.15    1.40
  -3  -5 -11    0.20    0.34
  -3   5 -11    0.90    0.42
  -3   5 -11    0.32    0.31
  -4  -5 -11   -0.10    0.25
  -4   5 -11    0.14    0.31
  -4   5 -11    0.15    0.33
  -5  -5 -11    0.42    0.41
  -5  -5 -11    0.09    0.39
  -5   5 -11    0.22    0.36
  -5   5 -11    0.08    0.34
  -6  -5 -11    1.28    0.66
  -6  -5 -11    0.39    0.49
  -6   5 -11    0.74    0.49
  -6   5 -11    1.20    0.54
  -7  -5 -11    0.05    0.46
  -7   5 -11    0.12    0.33
  -8  -6  11    0.76    0.61
  -8   6  11    0.72    0.55
  -7  -6  11    1.75    0.78
  -7   6  11    1.51    0.64
  -6  -6  11    0.71    0.51
  -6  -6  11    0.04    0.26
   6  -6 -11    0.79    0.41
  -6   6  11    0.66    0.31
  -6   6  11    0.17    0.43
   6   6 -11    0.37    0.37
  -5  -6  11    4.17    0.91
   5  -6 -11    4.14    0.77
  -5  -6  11    4.19    0.52
  -5   6  11    5.22    0.58
   5   6 -11    3.71    0.78
  -5   6  11    3.66    0.72
  -4  -6  11    5.91    0.44
   4  -6 -11    3.71    0.73
  -4  -6  11    4.89    0.84
  -4   6  11    5.99    0.84
  -4   6  11    5.35    0.52
   4   6 -11    5.29    0.90
   3  -6 -11    2.07    0.56
  -3  -6  11    2.48    0.58
   3   6 -11    1.53    0.54
  -3   6  11    1.29    0.44
  -2  -6  11   30.57    1.46
   2  -6 -11   28.87    1.69
  -2   6  11   32.48    1.48
   2   6 -11   33.36    1.82
   1  -6 -11   -0.21    0.26
  -1  -6  11   -0.02    0.18
  -1   6  11    0.05    0.23
   1   6 -11    0.03    0.32
   0  -6 -11    0.48    0.36
   0  -6  11    0.42    0.25
   0   6 -11    0.61    0.16
   0   6 -11    0.31    0.38
  -1  -6 -11    7.97    1.07
  -1   6 -11    8.79    0.72
  -1   6 -11   10.05    1.23
  -2  -6 -11    0.95    0.42
  -2   6 -11    0.31    0.38
  -2   6 -11    0.43    0.27
  -3  -6 -11    2.23    0.61
  -3   6 -11    0.90    0.48
  -3   6 -11    2.15    0.53
  -4  -6 -11   10.11    1.23
  -4   6 -11    6.92    1.00
  -4   6 -11    9.43    1.23
  -5  -6 -11    0.30    0.41
  -5  -6 -11    0.06    0.42
  -5   6 -11    0.24    0.35
  -5   6 -11    1.06    0.47
  -6  -6 -11    0.22    0.44
  -6  -6 -11    0.23    0.47
  -6   6 -11    1.28    0.55
  -6   6 -11    0.34    0.40
  -7  -6 -11   -0.32    0.41
  -7   6 -11   -0.12    0.35
  -7  -7  11    0.37    0.53
  -7   7  11    0.42    0.45
   6  -7 -11    4.30    0.84
  -6  -7  11    2.07    0.77
   6   7 -11    3.12    0.78
  -6   7  11    4.52    0.89
   5  -7 -11    6.22    0.99
  -5  -7  11    5.72    1.03
   5   7 -11    6.23    1.06
  -5   7  11    7.49    1.03
   4  -7 -11   -0.68    0.21
  -4  -7  11    0.65    0.46
  -4   7  11    0.09    0.25
   4   7 -11   -0.42    0.30
  -3  -7  11   -0.06    0.25
   3  -7 -11    0.08    0.37
   3   7 -11   -0.04    0.32
  -3   7  11    0.20    0.31
   2  -7 -11    0.79    0.45
  -2  -7  11    1.34    0.40
  -2   7  11    0.34    0.29
   2   7 -11    0.41    0.41
  -1  -7  11    4.48    0.63
   1  -7 -11    5.23    0.92
  -1   7  11    6.91    0.89
   1   7 -11    6.17    1.00
   0  -7 -11    0.86    0.46
   0  -7  11    0.24    0.23
   0   7 -11    0.67    0.17
   0   7 -11    1.04    0.48
  -1  -7 -11    2.74    0.72
  -1   7 -11    3.18    0.45
  -1   7 -11    2.71    0.73
  -2  -7 -11   11.46    1.32
  -2   7 -11   13.54    0.89
  -2   7 -11   11.17    1.39
  -3  -7 -11    7.92    1.13
  -3   7 -11    9.50    1.34
  -3   7 -11    8.79    1.03
  -4  -7 -11    0.22    0.34
  -4   7 -11    0.29    0.43
  -4   7 -11    0.51    0.38
  -5  -7 -11    0.94    0.59
  -5  -7 -11    0.35    0.40
  -5   7 -11    0.74    0.49
  -5   7 -11    1.71    0.62
  -6  -7 -11    0.32    0.45
  -6  -7 -11    0.72    0.58
  -6   7 -11    0.30    0.44
  -6   7 -11   -0.03    0.31
  -7  -8  11    0.46    0.54
  -7   8  11   -0.06    0.40
   6  -8 -11    0.19    0.39
  -6  -8  11    0.60    0.55
  -6   8  11    0.81    0.49
   6   8 -11    0.36    0.39
  -5  -8  11    3.47    0.85
   5  -8 -11    4.67    0.93
  -5   8  11    3.35    0.77
   5   8 -11    6.15    1.09
  -4  -8  11    2.45    0.68
   4  -8 -11    2.18    0.73
   4   8 -11    2.78    0.81
  -4   8  11    1.44    0.50
   3  -8 -11    0.61    0.46
  -3  -8  11    1.00    0.44
  -3   8  11    1.81    0.55
   3   8 -11    0.96    0.53
   2  -8 -11    5.56    1.05
  -2  -8  11    6.54    0.86
  -2   8  11    5.57    0.82
   2   8 -11    5.13    1.01
  -1  -8  11    9.63    0.92
   1  -8 -11    7.82    1.19
  -1   8  11    7.41    0.96
   1   8 -11    7.84    1.25
   0  -8 -11    0.15    0.33
   0  -8  11    0.24    0.24
   0   8 -11   -0.30    0.30
   0   8 -11    0.52    0.17
  -1  -8 -11   -0.14    0.31
  -1   8 -11    0.17    0.18
  -1   8 -11    0.26    0.46
  -2  -8 -11   17.54    1.80
  -2   8 -11   17.56    1.88
  -2   8 -11   18.68    1.06
  -3  -8 -11    0.39    0.48
  -3   8 -11    0.54    0.34
  -3   8 -11    0.19    0.44
  -4  -8 -11    0.19    0.38
  -4   8 -11   -0.29    0.33
  -4   8 -11    0.22    0.31
  -5  -8 -11    1.72    0.63
  -5  -8 -11    1.21    0.66
  -5   8 -11    1.95    0.66
  -5   8 -11    2.32    0.78
  -6  -8 -11    0.48    0.49
  -6  -8 -11   -0.56    0.33
  -6   8 -11    0.00    0.42
  -6   8 -11   -0.02    0.33
  -6  -9  11   -0.13    0.43
   6  -9 -11    0.26    0.46
  -6   9  11    0.32    0.43
   6   9 -11   -0.18    0.47
   5  -9 -11    0.36    0.45
  -5  -9  11    0.25    0.43
  -5   9  11    0.10    0.36
   5   9 -11    0.47    0.51
  -4  -9  11    0.81    0.51
   4  -9 -11    1.88    0.75
   4   9 -11    1.38    0.70
  -4   9  11    1.89    0.60
   3  -9 -11    1.34    0.64
  -3  -9  11    1.65    0.55
   3   9 -11    1.86    0.72
  -3   9  11    1.19    0.48
  -2  -9  11   -0.06    0.27
   2  -9 -11   -0.76    0.28
  -2   9  11    0.18    0.29
   2   9 -11   -0.03    0.39
   1  -9 -11    0.34    0.45
  -1  -9  11   -0.21    0.24
   1   9 -11   -0.17    0.33
   0  -9 -11    7.69    1.25
   0  -9  11    7.06    0.79
   0   9 -11    6.45    1.20
   0   9 -11    7.67    0.61
  -1  -9 -11    2.20    0.77
  -1   9 -11    2.53    0.83
  -1   9 -11    2.15    0.41
  -2  -9 -11    4.68    1.01
  -2   9 -11    5.55    0.71
  -2   9 -11    5.06    1.09
  -3  -9 -11    0.10    0.45
  -3   9 -11   -0.12    0.23
  -3   9 -11    0.43    0.56
  -4  -9 -11    0.82    0.50
  -4   9 -11    0.54    0.52
  -4   9 -11    1.03    0.44
  -5  -9 -11   -0.07    0.37
  -5   9 -11   -0.22    0.29
  -5   9 -11    0.14    0.50
  -6 -10  11   -0.21    0.42
   6 -10 -11    1.07    0.67
   6  10 -11    0.64    0.62
  -6  10  11    0.49    0.49
   5 -10 -11   -0.51    0.43
  -5 -10  11   -0.33    0.38
   5  10 -11    0.40    0.45
  -5  10  11    0.22    0.43
  -4 -10  11    0.76    0.50
   4 -10 -11    0.00    0.51
   4  10 -11    0.49    0.55
  -4  10  11    0.69    0.45
  -3 -10  11    1.47    0.53
   3 -10 -11    1.06    0.63
   3  10 -11    1.97    0.79
  -3  10  11    0.97    0.49
   2 -10 -11    0.30    0.49
  -2 -10  11    0.59    0.40
   2  10 -11    0.07    0.46
  -2  10  11    1.59    0.55
  -1 -10  11    0.05    0.29
   1 -10 -11    0.23    0.46
   1  10 -11    0.61    0.58
   0 -10 -11    1.02    0.69
   0 -10  11    2.67    0.54
   0  10 -11    2.42    0.85
  -1 -10 -11    0.48    0.51
  -1  10 -11   -0.34    0.39
  -1  10 -11    0.05    0.20
  -2 -10 -11    4.35    1.06
  -2  10 -11    5.69    0.74
  -3 -10 -11    0.52    0.53
  -3  10 -11    0.01    0.23
  -3  10 -11    0.84    0.64
  -4 -10 -11    0.53    0.53
  -4  10 -11    0.40    0.38
  -4  10 -11    0.13    0.54
  -5 -10 -11    0.60    0.55
  -5  10 -11   -0.31    0.48
  -5  10 -11   -0.40    0.25
   5 -11 -11   -0.48    0.52
  -5 -11  11   -0.43    0.46
  -5  11  11    0.11    0.47
   5  11 -11   -0.07    0.50
   4 -11 -11   -0.20    0.40
  -4 -11  11    0.01    0.41
  -4  11  11    0.67    0.47
   4  11 -11   -0.07    0.42
   3 -11 -11    0.30    0.53
  -3 -11  11    0.74    0.44
   3  11 -11    0.15    0.50
  -3  11  11    1.04    0.55
   2 -11 -11    1.53    0.76
  -2 -11  11    1.02    0.45
   2  11 -11   -0.36    0.43
  -2  11  11    0.37    0.40
  -1 -11  11   -0.14    0.26
   1 -11 -11   -0.42    0.36
   1  11 -11    1.57    0.68
   0 -11 -11    0.12    0.47
   0  11 -11    0.16    0.44
  -1 -11 -11    0.54    0.64
  -1  11 -11    0.12    0.53
  -2 -11 -11    0.09    0.43
  -2  11 -11    0.09    0.55
  -3 -11 -11    0.34    0.58
  -3  11 -11    0.27    0.53
  -3  11 -11    0.69    0.34
  -4 -11 -11    0.22    0.57
  -4  11 -11    0.07    0.55
  -4  11 -11   -0.36    0.31
   3 -12 -11   -0.59    0.50
  -3 -12  11   -0.38    0.30
   3  12 -11   -0.09    0.50
  -3  12  11    0.33    0.41
   2 -12 -11    0.19    0.59
  -2 -12  11    0.85    0.42
   2  12 -11    0.83    0.67
  -2  12  11   -0.05    0.36
   1 -12 -11    0.63    0.61
  -1 -12  11    1.56    0.51
   1  12 -11    2.34    0.96
   0 -12 -11   -0.58    0.42
   0  12 -11   -0.50    0.50
  -1 -12 -11    0.38    0.55
  -1  12 -11    0.24    0.56
  -2 -12 -11    0.21    0.64
  -2  12 -11    0.40    0.63
  -9   0  12   -0.43    0.38
  -9   0  12   -0.31    0.45
  -8   0  12    2.79    0.80
  -8   0  12    2.10    0.68
  -7   0  12    0.25    0.34
  -7   0  12   -0.27    0.36
  -6   0  12   23.23    1.55
  -6   0  12   19.84    1.24
   6   0 -12   19.10    1.07
  -5   0  12    0.12    0.25
   5   0 -12    0.48    0.34
  -5   0  12   -0.04    0.22
  -4   0  12    9.87    0.83
   4   0 -12    6.40    0.79
  -4   0  12    7.02    0.84
   3   0 -12   -0.31    0.28
  -3   0  12   -0.07    0.16
  -3   0  12   -0.12    0.13
  -2   0  12   83.27    2.35
  -2   0  12   83.10    2.03
   2   0 -12   85.13    2.73
   1   0 -12    0.04    0.31
  -1   0  12   -0.01    0.16
   0   0 -12    5.45    0.81
  -1   0 -12    0.24    0.33
  -2   0 -12    4.19    0.62
  -2   0 -12    5.47    0.84
  -3   0 -12    0.12    0.25
  -3   0 -12    0.68    0.42
  -4   0 -12    0.09    0.38
  -4   0 -12    0.11    0.31
  -5   0 -12   -0.10    0.36
  -5   0 -12    0.22    0.46
  -6   0 -12   11.38    1.50
  -6   0 -12   10.52    1.09
  -7   0 -12    0.09    0.46
  -8   0 -12    1.82    0.84
  -9  -1  12    1.31    0.73
  -9  -1  12    0.84    0.54
  -9   1  12    0.34    0.55
  -9   1  12    1.57    0.68
  -8  -1  12    0.67    0.46
  -8  -1  12    1.23    0.60
  -8   1  12    1.81    0.69
  -8   1  12    1.43    0.58
  -7  -1  12    0.12    0.34
  -7  -1  12    0.20    0.40
  -7   1  12    0.04    0.28
  -7   1  12   -0.27    0.29
  -6  -1  12    0.61    0.42
  -6  -1  12    0.39    0.29
   6  -1 -12    1.11    0.41
  -6   1  12    0.55    0.40
   6   1 -12    0.33    0.29
  -6   1  12    0.04    0.24
  -5  -1  12    0.65    0.28
   5  -1 -12    0.32    0.37
  -5  -1  12   -0.11    0.27
  -5   1  12    0.23    0.29
   5   1 -12    0.17    0.30
  -5   1  12    0.43    0.35
   4  -1 -12    5.78    0.80
  -4  -1  12    4.53    0.70
  -4  -1  12    5.08    0.55
   4   1 -12    4.32    0.67
  -4   1  12    3.95    0.63
  -4   1  12    3.71    0.54
  -3  -1  12   53.10    1.47
  -3  -1  12   54.51    1.95
   3  -1 -12   53.33    2.03
   3   1 -12   51.14    1.96
  -3   1  12   55.26    1.67
  -3   1  12   56.07    1.84
  -2  -1  12   82.83    2.38
  -2  -1  12   80.65    1.89
   2  -1 -12   82.06    2.64
   2   1 -12   83.32    2.63
  -2   1  12   81.38    2.11
  -2   1  12   80.88    2.26
   1  -1 -12   30.64    1.47
  -1  -1  12   30.39    1.22
  -1   1  12   31.95    1.20
   1   1 -12   30.65    1.50
   0  -1 -12    2.62    0.56
   0   1 -12    2.85    0.59
  -1  -1 -12   22.22    1.32
  -1   1 -12   23.31    1.33
  -1   1 -12   24.61    1.06
  -2  -1 -12   10.10    1.06
  -2   1 -12   10.62    1.04
  -2   1 -12   10.92    0.98
  -3  -1 -12    2.79    0.62
  -3  -1 -12    2.66    0.66
  -3   1 -12    2.04    0.51
  -3   1 -12    1.29    0.46
  -4  -1 -12    1.85    0.62
  -4  -1 -12    1.74    0.57
  -4   1 -12    2.58    0.66
  -4   1 -12    3.70    0.71
  -5  -1 -12    7.03    1.11
  -5   1 -12    6.95    1.10
  -5   1 -12    6.63    0.87
  -6  -1 -12   13.17    1.23
  -6  -1 -12   12.93    1.63
  -6   1 -12   11.13    1.47
  -6   1 -12   12.65    1.20
  -7  -1 -12    0.66    0.66
  -7   1 -12    0.77    0.69
  -8  -1 -12    0.31    0.58
  -8   1 -12   -0.10    0.50
  -9  -2  12   -0.32    0.41
  -9  -2  12    0.01    0.39
  -9   2  12   -0.20    0.38
  -9   2  12   -0.03    0.49
  -8  -2  12    0.78    0.44
  -8  -2  12    2.63    0.91
  -8   2  12    2.20    0.66
  -8   2  12    1.75    0.66
  -7  -2  12    3.07    0.63
  -7  -2  12    3.52    0.87
  -7   2  12    1.85    0.61
  -7   2  12    4.10    0.87
  -6  -2  12    1.13    0.43
  -6  -2  12    0.56    0.45
   6  -2 -12    0.42    0.42
  -6   2  12    0.74    0.39
   6   2 -12    1.19    0.39
  -6   2  12    0.65    0.43
   5  -2 -12    0.68    0.41
  -5  -2  12    0.71    0.29
  -5  -2  12    0.33    0.42
   5   2 -12    1.07    0.39
  -5   2  12    0.58    0.33
  -5   2  12    0.14    0.26
  -4  -2  12   -0.16    0.17
   4  -2 -12    0.30    0.33
  -4  -2  12    0.63    0.20
  -4   2  12    0.13    0.21
   4   2 -12    0.51    0.33
  -4   2  12    0.29    0.23
   3  -2 -12   27.38    1.38
  -3  -2  12   26.98    0.86
  -3  -2  12   28.53    1.38
  -3   2  12   28.46    1.19
  -3   2  12   26.41    1.13
   3   2 -12   26.75    1.38
  -2  -2  12  103.94    2.84
   2  -2 -12  105.64    3.07
   2   2 -12  100.55    2.20
  -2   2  12  100.45    2.60
  -2   2  12  104.54    2.64
   2   2 -12  107.17    3.11
   1  -2 -12    9.81    0.99
  -1  -2  12    8.22    0.75
   1   2 -12    8.68    0.38
   1   2 -12    9.60    1.00
   0  -2 -12   31.81    1.53
   0   2 -12   32.85    1.58
   0   2 -12   34.27    1.08
  -1  -2 -12   40.10    1.74
  -1   2 -12   40.15    1.77
  -2  -2 -12    0.87    0.40
  -2   2 -12   -0.19    0.27
  -2   2 -12    0.16    0.23
  -3  -2 -12   18.42    1.45
  -3  -2 -12   16.71    1.43
  -3   2 -12   17.71    1.21
  -3   2 -12   16.63    1.36
  -4  -2 -12   16.34    1.52
  -4  -2 -12   16.59    1.40
  -4   2 -12   15.98    1.36
  -4   2 -12   18.75    1.61
  -5  -2 -12    4.08    0.89
  -5  -2 -12    5.45    0.89
  -5   2 -12    2.97    0.74
  -5   2 -12    4.43    0.73
  -6  -2 -12    0.79    0.48
  -6  -2 -12    0.12    0.44
  -6   2 -12    0.13    0.50
  -6   2 -12    0.54    0.37
  -7  -2 -12   -0.01    0.45
  -7   2 -12    1.00    0.55
  -8  -2 -12    0.15    0.65
  -8   2 -12    1.62    0.74
  -8  -3  12    0.80    0.49
  -8  -3  12    1.10    0.70
  -8   3  12    1.56    0.58
  -8   3  12    0.68    0.48
  -7  -3  12    1.72    0.74
  -7  -3  12    1.58    0.50
  -7   3  12    1.01    0.51
  -7   3  12    1.73    0.57
  -6  -3  12    1.23    0.40
   6  -3 -12    1.05    0.45
  -6  -3  12    0.14    0.38
  -6   3  12    0.57    0.37
   6   3 -12    1.19    0.39
  -6   3  12    1.01    0.46
   5  -3 -12    1.11    0.45
  -5  -3  12    0.46    0.25
  -5  -3  12    0.73    0.40
  -5   3  12    0.72    0.38
   5   3 -12    0.45    0.33
  -5   3  12    1.11    0.43
  -4  -3  12    1.99    0.54
   4  -3 -12    2.59    0.57
  -4  -3  12    3.60    0.41
   4   3 -12    3.04    0.60
  -4   3  12    1.58    0.38
  -4   3  12    2.34    0.50
  -3  -3  12   20.74    1.22
   3  -3 -12   20.75    1.22
  -3  -3  12   19.72    0.60
   3   3 -12   19.41    0.67
  -3   3  12   20.92    0.96
  -3   3  12   19.40    1.01
   3   3 -12   18.68    1.19
  -2  -3  12    0.33    0.25
   2  -3 -12    0.01    0.21
  -2   3  12    0.41    0.22
  -2   3  12    0.23    0.17
   2   3 -12    0.27    0.31
   1  -3 -12    9.54    1.01
  -1  -3  12    9.25    0.80
  -1   3  12    8.85    0.79
   1   3 -12    8.88    0.34
   1   3 -12    8.69    0.99
   1   3 -12    9.35    0.31
   0  -3  12    2.20    0.42
   0  -3 -12    1.81    0.46
   0   3 -12    1.67    0.49
   0   3 -12    2.29    0.31
  -1  -3 -12   17.05    1.37
  -1   3 -12   16.01    0.84
  -1   3 -12   14.89    1.32
  -2  -3 -12   14.22    1.27
  -2   3 -12   13.29    1.08
  -2   3 -12   12.96    1.25
  -3  -3 -12    0.22    0.32
  -3   3 -12    0.63    0.37
  -3   3 -12    0.52    0.38
  -4  -3 -12    2.08    0.58
  -4  -3 -12    3.22    0.73
  -4   3 -12    2.85    0.66
  -4   3 -12    2.54    0.64
  -5  -3 -12    0.02    0.48
  -5  -3 -12    0.00    0.44
  -5   3 -12    0.66    0.40
  -5   3 -12   -0.10    0.37
  -6  -3 -12    2.31    0.69
  -6  -3 -12    3.34    0.91
  -6   3 -12    3.42    0.88
  -6   3 -12    3.37    0.69
  -7  -3 -12   -0.19    0.42
  -7   3 -12    0.67    0.47
  -8  -4  12    0.59    0.54
  -8  -4  12    0.31    0.41
  -8   4  12    0.16    0.40
  -8   4  12    0.49    0.44
  -7  -4  12    0.40    0.46
  -7  -4  12    0.48    0.37
  -7   4  12    0.54    0.50
  -7   4  12    0.19    0.39
  -6  -4  12    1.08    0.51
   6  -4 -12    2.44    0.59
  -6  -4  12    1.96    0.45
   6   4 -12    1.03    0.44
  -6   4  12    2.39    0.64
  -5  -4  12   14.50    1.49
  -5  -4  12   17.70    0.86
   5  -4 -12   10.44    1.09
  -5   4  12   17.48    1.40
  -4  -4  12    0.34    0.16
  -4  -4  12    0.66    0.38
   4  -4 -12    0.96    0.38
  -4   4  12    0.47    0.29
  -4   4  12    0.07    0.14
   4   4 -12    0.12    0.27
   3  -4 -12    8.46    0.95
  -3  -4  12    7.28    0.89
  -3   4  12    7.45    0.81
  -3   4  12    5.12    0.54
   3   4 -12    7.16    0.93
   2  -4 -12    8.79    1.01
  -2  -4  12    9.12    0.91
  -2   4  12    9.34    0.87
   2   4 -12    9.55    1.10
   1  -4 -12    1.90    0.48
  -1  -4  12    1.72    0.39
  -1   4  12    1.75    0.41
   1   4 -12    1.28    0.45
   0  -4  12   27.50    1.22
   0  -4 -12   29.38    1.54
   0   4 -12   28.50    1.56
   0   4 -12   30.49    0.93
  -1  -4 -12    0.27    0.29
  -1   4 -12    0.27    0.21
  -1   4 -12   -0.06    0.27
  -2  -4 -12   -0.03    0.24
  -2   4 -12    0.17    0.22
  -2   4 -12    0.04    0.28
  -3  -4 -12    0.54    0.40
  -3   4 -12    0.52    0.36
  -3   4 -12    0.46    0.35
  -4  -4 -12    0.32    0.40
  -4  -4 -12    0.44    0.40
  -4   4 -12    0.15    0.35
  -4   4 -12    0.30    0.37
  -5  -4 -12    1.30    0.54
  -5  -4 -12    1.47    0.62
  -5   4 -12    3.12    0.67
  -5   4 -12    2.17    0.68
  -6  -4 -12    0.38    0.48
  -6  -4 -12   -0.82    0.36
  -6   4 -12    0.18    0.42
  -6   4 -12    0.17    0.33
  -7  -4 -12    1.49    0.74
  -7   4 -12    3.08    0.88
  -8  -5  12    0.48    0.62
  -8   5  12   -0.16    0.28
  -8   5  12    0.13    0.47
  -7  -5  12    3.58    0.95
  -7   5  12    4.60    0.78
  -7   5  12    4.35    0.90
   6  -5 -12    1.22    0.45
  -6  -5  12    0.31    0.40
  -6  -5  12    1.80    0.44
  -6   5  12    0.83    0.37
   6   5 -12    1.15    0.50
  -6   5  12    1.53    0.53
  -5  -5  12    0.82    0.28
  -5  -5  12    0.89    0.49
   5  -5 -12    0.75    0.40
  -5   5  12    0.50    0.27
   5   5 -12    0.97    0.44
  -5   5  12    1.21    0.47
   4  -5 -12   -0.06    0.27
  -4  -5  12    0.11    0.12
  -4  -5  12   -0.24    0.27
  -4   5  12   -0.01    0.25
   4   5 -12   -0.20    0.30
  -4   5  12   -0.09    0.15
  -3  -5  12   12.54    1.19
   3  -5 -12   11.72    1.23
  -3   5  12   12.44    1.07
  -3   5  12   12.43    0.68
   3   5 -12   10.41    1.17
  -2  -5  12    1.32    0.40
   2  -5 -12    0.64    0.35
  -2   5  12    0.74    0.32
   2   5 -12    1.09    0.46
  -1  -5  12    0.96    0.32
   1  -5 -12    0.16    0.34
   1   5 -12    0.92    0.42
  -1   5  12    0.64    0.30
   0  -5 -12    6.46    0.89
   0  -5  12    6.69    0.72
   0   5 -12    6.44    0.38
   0   5 -12    7.35    1.01
  -1  -5 -12    1.04    0.43
  -1   5 -12    1.21    0.30
  -1   5 -12    0.79    0.42
  -2  -5 -12   25.86    1.55
  -2   5 -12   28.60    1.67
  -3  -5 -12    1.88    0.55
  -3   5 -12    1.42    0.45
  -3   5 -12    1.56    0.56
  -4  -5 -12    2.68    0.67
  -4   5 -12    2.75    0.69
  -4   5 -12    3.74    0.79
  -5  -5 -12    2.61    0.68
  -5  -5 -12    2.16    0.72
  -5   5 -12    1.77    0.60
  -5   5 -12    2.57    0.69
  -6  -5 -12    0.68    0.63
  -6  -5 -12    0.76    0.53
  -6   5 -12    0.93    0.48
  -6   5 -12   -0.07    0.35
  -7  -5 -12   -0.09    0.48
  -7   5 -12    0.39    0.59
  -8  -6  12   -0.03    0.53
  -8   6  12    0.59    0.54
  -7  -6  12    0.48    0.52
  -7   6  12    0.64    0.53
  -6  -6  12    0.31    0.39
   6  -6 -12   -0.08    0.25
  -6   6  12   -0.23    0.19
  -6   6  12   -0.06    0.30
   6   6 -12    0.18    0.37
   5  -6 -12    0.46    0.41
  -5  -6  12    0.58    0.39
   5   6 -12   -0.06    0.32
  -5   6  12    0.39    0.34
  -5   6  12   -0.09    0.19
   4  -6 -12    0.06    0.40
  -4  -6  12    0.13    0.31
  -4   6  12    0.26    0.32
  -4   6  12    0.43    0.23
   4   6 -12    0.93    0.47
  -3  -6  12    0.27    0.30
   3  -6 -12    0.30    0.33
  -3   6  12    0.31    0.29
   3   6 -12    0.02    0.35
  -2  -6  12    4.19    0.65
   2  -6 -12    5.14    0.90
   2   6 -12    3.39    0.76
  -2   6  12    3.41    0.60
  -1  -6  12    0.15    0.21
   1  -6 -12   -0.20    0.22
  -1   6  12    0.11    0.25
   1   6 -12    0.04    0.31
   0  -6 -12    9.54    1.16
   0  -6  12   12.55    1.01
   0   6 -12    9.97    1.25
   0   6 -12   12.34    0.51
  -1  -6 -12    2.43    0.64
  -1   6 -12    1.28    0.30
  -1   6 -12    0.80    0.45
  -2  -6 -12    2.03    0.58
  -2   6 -12    1.72    0.42
  -2   6 -12    2.24    0.66
  -3  -6 -12    8.34    1.10
  -3   6 -12    8.85    1.22
  -3   6 -12   10.21    1.07
  -4  -6 -12    2.87    0.68
  -4   6 -12    2.87    0.68
  -4   6 -12    5.11    0.98
  -5  -6 -12    0.30    0.42
  -5  -6 -12    0.25    0.49
  -5   6 -12   -0.02    0.37
  -5   6 -12    0.15    0.33
  -6  -6 -12   -0.52    0.34
  -6  -6 -12    0.70    0.59
  -6   6 -12    0.17    0.35
  -6   6 -12    0.63    0.50
  -7  -6 -12    0.10    0.56
  -7   6 -12    1.11    0.65
  -7  -7  12    1.31    0.70
  -7   7  12    0.53    0.49
  -6  -7  12    0.42    0.53
   6  -7 -12   -0.17    0.32
   6   7 -12   -0.02    0.28
  -6   7  12    0.60    0.47
   5  -7 -12    1.34    0.54
  -5  -7  12    0.95    0.54
   5   7 -12    0.80    0.46
  -5   7  12    0.90    0.45
   4  -7 -12    6.32    1.02
  -4  -7  12    6.77    1.05
   4   7 -12    4.56    0.94
  -4   7  12    7.62    1.02
   3  -7 -12    0.58    0.44
  -3  -7  12    1.23    0.48
   3   7 -12    0.21    0.45
  -3   7  12   -0.20    0.26
   2  -7 -12    0.66    0.45
  -2  -7  12    0.05    0.26
   2   7 -12    0.08    0.32
  -2   7  12    0.28    0.29
   1  -7 -12    0.46    0.39
  -1  -7  12    0.11    0.22
  -1   7  12    0.27    0.27
   1   7 -12   -0.25    0.24
   0  -7  12    2.79    0.50
   0  -7 -12    4.11    0.87
   0   7 -12    3.69    0.83
   0   7 -12    3.80    0.36
  -1  -7 -12    0.78    0.46
  -1   7 -12    2.17    0.37
  -1   7 -12    2.97    0.77
  -2  -7 -12    0.68    0.47
  -2   7 -12    0.21    0.38
  -2   7 -12    0.37    0.27
  -3  -7 -12    1.66    0.58
  -3   7 -12    1.93    0.65
  -3   7 -12    1.12    0.43
  -4  -7 -12    1.57    0.59
  -4   7 -12    0.18    0.42
  -4   7 -12   -0.03    0.32
  -5  -7 -12    1.01    0.59
  -5  -7 -12    0.39    0.45
  -5   7 -12   -0.31    0.27
  -5   7 -12    0.13    0.43
  -6  -7 -12    0.38    0.54
  -6  -7 -12   -0.27    0.39
  -6   7 -12    0.63    0.53
  -6   7 -12    1.15    0.65
  -7  -8  12   -0.09    0.48
  -7   8  12   -0.37    0.35
  -6  -8  12    0.26    0.47
   6  -8 -12    0.26    0.41
  -6   8  12    0.53    0.50
   6   8 -12    0.14    0.41
  -5  -8  12    0.85    0.55
   5  -8 -12    1.41    0.64
   5   8 -12    1.61    0.63
  -5   8  12    1.46    0.56
   4  -8 -12    0.22    0.46
  -4  -8  12   -0.15    0.35
  -4   8  12   -0.15    0.31
   4   8 -12    0.30    0.41
   3  -8 -12    0.92    0.55
  -3  -8  12    0.75    0.40
  -3   8  12    0.93    0.42
   3   8 -12    0.49    0.48
   2  -8 -12    3.18    0.83
  -2  -8  12    3.08    0.61
  -2   8  12    4.29    0.73
   2   8 -12    3.21    0.82
   1  -8 -12   -0.10    0.32
  -1  -8  12    0.84    0.35
   1   8 -12    0.31    0.39
   0  -8  12    0.30    0.29
   0  -8 -12    0.28    0.48
   0   8 -12    1.56    0.25
   0   8 -12    0.98    0.54
  -1  -8 -12    9.88    1.35
  -1   8 -12   10.09    0.79
  -1   8 -12    6.62    1.19
  -2  -8 -12   -0.08    0.39
  -2   8 -12    0.55    0.30
  -2   8 -12    0.32    0.44
  -3  -8 -12    2.27    0.72
  -3   8 -12    3.59    0.92
  -3   8 -12    2.92    0.61
  -4  -8 -12    0.36    0.41
  -4   8 -12    0.26    0.33
  -4   8 -12    0.37    0.46
  -5  -8 -12    0.22    0.51
  -5  -8 -12   -0.14    0.37
  -5   8 -12    0.19    0.52
  -5   8 -12    0.34    0.36
  -6  -8 -12    0.02    0.45
  -6  -8 -12    0.60    0.61
  -6   8 -12    0.29    0.47
  -6   8 -12   -0.18    0.34
  -6  -9  12   -0.41    0.45
   6  -9 -12    0.79    0.50
   6   9 -12    0.68    0.56
  -6   9  12    0.07    0.41
  -5  -9  12    2.88    0.80
   5  -9 -12    1.51    0.65
  -5   9  12    2.26    0.64
   5   9 -12    1.36    0.68
  -4  -9  12   -0.07    0.32
   4  -9 -12    0.17    0.42
   4   9 -12   -0.12    0.32
  -4   9  12    0.25    0.38
   3  -9 -12    1.04    0.65
  -3  -9  12    0.68    0.46
   3   9 -12    1.20    0.63
  -3   9  12    0.91    0.43
   2  -9 -12    3.88    0.99
  -2  -9  12    3.65    0.70
   2   9 -12    3.21    0.93
  -2   9  12    3.05    0.69
  -1  -9  12    3.61    0.63
   1  -9 -12    4.82    1.06
   1   9 -12    3.12    0.95
   0  -9 -12    0.10    0.38
   0  -9  12    0.65    0.31
   0   9 -12    0.26    0.47
  -1  -9 -12    1.55    0.67
  -1   9 -12    0.97    0.31
  -1   9 -12    1.16    0.62
  -2  -9 -12    1.10    0.63
  -2   9 -12    0.66    0.32
  -2   9 -12    1.49    0.66
  -3  -9 -12   -0.36    0.38
  -3   9 -12    0.03    0.18
  -3   9 -12    0.03    0.47
  -4  -9 -12    3.27    0.87
  -4   9 -12    3.04    0.89
  -4   9 -12    2.23    0.62
  -5  -9 -12    0.30    0.51
  -5   9 -12    0.28    0.42
  -5   9 -12    0.02    0.41
  -5 -10  12    0.41    0.48
   5 -10 -12   -0.15    0.43
  -5  10  12   -0.23    0.31
   5  10 -12    0.07    0.50
  -4 -10  12    1.26    0.56
   4 -10 -12    1.91    0.76
  -4  10  12    1.86    0.64
   4  10 -12    1.37    0.73
   3 -10 -12    0.55    0.52
  -3 -10  12   -0.04    0.32
   3  10 -12   -0.16    0.37
  -3  10  12   -0.09    0.32
  -2 -10  12    0.16    0.34
   2 -10 -12    0.04    0.48
   2  10 -12    0.06    0.49
  -2  10  12   -0.19    0.27
   1 -10 -12    0.02    0.42
  -1 -10  12    0.53    0.34
   1  10 -12    0.64    0.63
   0 -10  12    0.56    0.34
   0 -10 -12    0.31    0.55
   0  10 -12    0.68    0.61
  -1 -10 -12    1.58    0.71
  -1  10 -12    0.86    0.67
  -2 -10 -12    1.67    0.74
  -2  10 -12    0.75    0.35
  -2  10 -12    0.75    0.60
  -3 -10 -12   -0.17    0.41
  -3  10 -12    0.12    0.26
  -3  10 -12    0.16    0.52
  -4 -10 -12    0.20    0.47
  -4  10 -12    0.82    0.67
  -4  10 -12    0.22    0.39
   4 -11 -12    2.05    0.86
  -4 -11  12    1.38    0.63
   4  11 -12    0.17    0.54
  -4  11  12    0.82    0.52
  -3 -11  12   -0.11    0.33
   3 -11 -12   -0.07    0.48
  -3  11  12    0.02    0.33
   3  11 -12   -0.30    0.57
   2 -11 -12    1.63    0.75
  -2 -11  12    1.12    0.46
   2  11 -12    1.14    0.75
  -2  11  12    1.76    0.66
   1 -11 -12   -0.26    0.43
  -1 -11  12   -0.45    0.26
   1  11 -12    0.71    0.60
   0 -11 -12    2.32    0.88
   0  11 -12    3.34    1.09
  -1 -11 -12    0.65    0.55
  -1  11 -12    0.20    0.66
  -2 -11 -12   -0.47    0.39
  -2  11 -12   -0.02    0.51
  -3 -11 -12   -0.19    0.44
  -3  11 -12    0.21    0.55
  -3 -12  12    0.16    0.39
   3 -12 -12   -0.33    0.50
  -3  12  12    0.76    0.51
   3  12 -12    1.06    0.73
   2 -12 -12    0.10    0.61
  -2 -12  12   -0.22    0.34
   2  12 -12   -0.29    0.53
   1 -12 -12    0.13    0.59
  -1 -12  12    0.23    0.36
   1  12 -12    0.36    0.58
   0 -12 -12    0.38    0.57
   0  12 -12   -0.10    0.56
  -1 -12 -12   -0.02    0.56
  -1  12 -12    0.27    0.63
  -2 -12 -12    0.42    0.58
  -2  12 -12    1.57    0.76
  -9   0  13    1.50    0.75
  -9   0  13    0.46    0.50
  -8   0  13   -0.25    0.32
  -8   0  13   -0.57    0.33
  -7   0  13    3.37    0.82
  -7   0  13    4.52    0.78
  -6   0  13    0.13    0.27
   6   0 -13    0.42    0.33
  -6   0  13   -0.20    0.29
   5   0 -13    3.10    0.60
  -5   0  13    2.61    0.52
  -5   0  13    3.26    0.71
   4   0 -13   -0.08    0.31
  -4   0  13   -0.12    0.22
  -4   0  13   -0.22    0.16
  -3   0  13    9.07    0.58
   3   0 -13   12.28    1.20
  -3   0  13    9.55    0.91
  -2   0  13   -0.24    0.11
  -2   0  13   -0.04    0.15
   2   0 -13   -0.04    0.31
  -1   0  13    2.14    0.41
   1   0 -13    1.80    0.53
   0   0 -13   -0.19    0.30
  -1   0 -13  129.74    3.83
  -2   0 -13    0.06    0.25
  -2   0 -13    0.05    0.37
  -3   0 -13    1.24    0.48
  -3   0 -13    1.73    0.56
  -4   0 -13   -0.25    0.39
  -4   0 -13    0.26    0.38
  -5   0 -13    0.13    0.46
  -5   0 -13    0.11    0.38
  -6   0 -13    0.21    0.35
  -6   0 -13    0.04    0.43
  -7   0 -13   -0.43    0.39
  -8   0 -13    0.11    0.51
  -9  -1  13   -0.33    0.40
  -9  -1  13    0.37    0.47
  -9   1  13    0.13    0.38
  -9   1  13    0.17    0.42
  -8  -1  13    0.22    0.40
  -8  -1  13   -0.22    0.41
  -8   1  13    0.41    0.39
  -8   1  13    0.15    0.47
  -7  -1  13    3.09    0.67
  -7  -1  13    2.67    0.82
  -7   1  13    3.86    0.75
  -7   1  13    4.22    0.88
   6  -1 -13    2.71    0.58
  -6  -1  13    2.49    0.54
  -6  -1  13    2.33    0.66
  -6   1  13    3.22    0.64
  -6   1  13    2.03    0.60
   6   1 -13    3.74    0.61
  -5  -1  13    0.16    0.30
  -5  -1  13    0.50    0.30
   5  -1 -13    0.04    0.38
   5   1 -13    0.05    0.31
  -5   1  13    0.18    0.24
  -5   1  13    0.36    0.32
  -4  -1  13    0.18    0.29
   4  -1 -13    0.37    0.39
  -4  -1  13    0.51    0.22
   4   1 -13    0.24    0.33
  -4   1  13    0.36    0.27
  -4   1  13    0.36    0.25
   3  -1 -13    0.24    0.35
  -3  -1  13    0.30    0.16
  -3  -1  13    0.04    0.21
   3   1 -13   -0.16    0.28
  -3   1  13    0.02    0.15
  -3   1  13    0.00    0.17
   2  -1 -13   29.43    1.54
  -2  -1  13   26.01    1.20
  -2   1  13   27.02    1.15
  -2   1  13   27.35    1.05
   2   1 -13   27.16    1.47
  -1  -1  13    0.53    0.23
   1  -1 -13    0.08    0.33
  -1   1  13    0.13    0.17
   1   1 -13    0.44    0.38
   0  -1 -13   17.84    1.21
   0   1 -13   15.14    1.29
  -1  -1 -13    0.89    0.47
  -1   1 -13    1.13    0.33
  -1   1 -13    1.60    0.52
  -2  -1 -13   25.58    1.52
  -2   1 -13   23.44    1.42
  -2   1 -13   21.17    1.15
  -3  -1 -13    0.81    0.39
  -3  -1 -13    1.69    0.56
  -3   1 -13    1.75    0.53
  -3   1 -13    1.62    0.58
  -4  -1 -13   -0.07    0.37
  -4  -1 -13    0.75    0.51
  -4   1 -13    0.14    0.40
  -4   1 -13    0.85    0.49
  -5  -1 -13    1.56    0.60
  -5   1 -13    1.43    0.58
  -5   1 -13    1.41    0.49
  -6  -1 -13    1.15    0.63
  -6  -1 -13    1.95    0.60
  -6   1 -13    1.69    0.52
  -6   1 -13    2.83    0.88
  -7  -1 -13    4.58    1.13
  -7   1 -13    3.75    0.96
  -8  -2  13    0.89    0.43
  -8  -2  13   -0.33    0.40
  -8   2  13    0.96    0.57
  -8   2  13    0.60    0.48
  -7  -2  13    1.20    0.58
  -7  -2  13    1.78    0.52
  -7   2  13    0.67    0.43
  -7   2  13    1.22    0.55
  -6  -2  13    1.96    0.63
  -6  -2  13    0.87    0.41
   6  -2 -13    1.63    0.55
  -6   2  13    1.09    0.48
   6   2 -13    0.75    0.35
  -6   2  13    0.91    0.47
  -5  -2  13    1.99    0.59
  -5  -2  13    2.52    0.44
   5  -2 -13    2.11    0.58
  -5   2  13    1.35    0.46
  -5   2  13    1.44    0.44
   5   2 -13    1.77    0.49
  -4  -2  13    0.29    0.18
   4  -2 -13    0.09    0.32
  -4  -2  13    0.73    0.37
  -4   2  13    0.35    0.24
  -4   2  13    0.54    0.26
   4   2 -13    0.20    0.27
  -3  -2  13    7.32    0.42
  -3  -2  13    7.57    0.87
   3  -2 -13    7.85    0.92
  -3   2  13    8.45    0.77
   3   2 -13    9.63    1.06
  -3   2  13    6.53    0.70
   2  -2 -13   49.99    1.97
  -2  -2  13   48.28    1.74
  -2   2  13   46.89    1.58
  -2   2  13   46.51    1.54
   2   2 -13   42.71    1.90
   2   2 -13   47.30    1.23
   1  -2 -13   12.47    1.15
  -1  -2  13   14.25    0.86
   1   2 -13   12.69    1.19
   0  -2 -13    1.13    0.43
   0   2 -13    0.51    0.38
   0   2 -13    1.29    0.26
  -1  -2 -13   55.12    2.16
  -1   2 -13   54.28    2.18
  -2  -2 -13    8.14    0.99
  -2   2 -13    7.67    0.95
  -2   2 -13    9.97    0.94
  -3  -2 -13    0.28    0.39
  -3  -2 -13   -0.02    0.30
  -3   2 -13    0.44    0.39
  -3   2 -13   -0.08    0.27
  -4  -2 -13   12.93    1.31
  -4  -2 -13   12.36    1.37
  -4   2 -13   10.90    1.19
  -4   2 -13   11.69    1.27
  -5  -2 -13    1.02    0.58
  -5  -2 -13    0.88    0.53
  -5   2 -13    1.11    0.48
  -5   2 -13    0.95    0.60
  -6  -2 -13    1.19    0.54
  -6  -2 -13    0.39    0.50
  -6   2 -13    1.75    0.70
  -6   2 -13    0.96    0.43
  -7  -2 -13    0.26    0.53
  -7   2 -13    0.66    0.62
  -8  -3  13   -0.25    0.41
  -8  -3  13    0.05    0.38
  -8   3  13    0.47    0.42
  -8   3  13   -0.02    0.38
  -7  -3  13    1.69    0.50
  -7  -3  13    4.04    0.98
  -7   3  13    1.08    0.51
  -7   3  13    2.00    0.64
  -6  -3  13    6.27    1.08
   6  -3 -13    6.43    0.87
  -6  -3  13    5.80    0.72
   6   3 -13    7.65    0.93
  -6   3  13    4.61    0.80
  -6   3  13    6.29    0.88
  -5  -3  13    4.98    0.56
  -5  -3  13    3.42    0.74
   5   3 -13    2.60    0.56
  -5   3  13    3.11    0.63
  -5   3  13    5.56    0.77
  -4  -3  13    0.00    0.28
   4  -3 -13    0.17    0.30
  -4  -3  13    0.07    0.13
  -4   3  13   -0.14    0.18
  -4   3  13   -0.18    0.14
   4   3 -13    0.25    0.29
  -3  -3  13    1.08    0.40
  -3  -3  13    1.02    0.16
   3  -3 -13    0.57    0.35
  -3   3  13    0.83    0.28
   3   3 -13    1.21    0.42
   3   3 -13    1.24    0.21
  -3   3  13    0.82    0.30
   2  -3 -13    0.19    0.29
  -2  -3  13    0.55    0.27
  -2   3  13    0.10    0.16
   2   3 -13   -0.05    0.26
  -2   3  13    0.29    0.21
   1  -3 -13    5.46    0.79
  -1  -3  13    5.53    0.66
   1   3 -13    6.29    0.32
   1   3 -13    6.01    0.27
   1   3 -13    5.06    0.79
   0  -3 -13   15.91    1.34
   0  -3  13   13.80    0.84
   0   3 -13   13.74    1.28
   0   3 -13   14.29    0.67
  -1  -3 -13    4.10    0.72
  -1   3 -13    4.91    0.58
  -1   3 -13    3.96    0.73
  -2  -3 -13   10.66    1.11
  -2   3 -13   13.21    1.29
  -2   3 -13   13.24    1.10
  -3  -3 -13    0.68    0.46
  -3   3 -13    1.42    0.46
  -3   3 -13    0.77    0.43
  -4  -3 -13    1.31    0.60
  -4  -3 -13    1.53    0.57
  -4   3 -13    1.65    0.55
  -4   3 -13    2.50    0.64
  -5  -3 -13    6.78    1.19
  -5  -3 -13    5.14    0.93
  -5   3 -13    7.11    0.97
  -5   3 -13    6.41    1.06
  -6  -3 -13    3.79    0.96
  -6  -3 -13    3.75    0.86
  -6   3 -13    4.65    0.97
  -6   3 -13    4.93    0.85
  -7  -3 -13   -0.27    0.40
  -7   3 -13    0.17    0.45
  -8  -4  13    0.18    0.47
  -8   4  13    0.51    0.45
  -8   4  13   -0.15    0.49
  -7  -4  13    0.12    0.42
  -7  -4  13   -0.30    0.32
  -7   4  13    0.31    0.35
  -7   4  13    0.07    0.35
  -6  -4  13   -0.15    0.33
   6  -4 -13    0.56    0.37
  -6  -4  13    0.00    0.24
  -6   4  13    0.27    0.35
   6   4 -13    0.42    0.33
  -6   4  13   -0.15    0.25
   5  -4 -13    2.33    0.61
  -5  -4  13    2.38    0.40
  -5  -4  13    2.20    0.64
  -5   4  13    2.47    0.58
   5   4 -13    1.26    0.42
  -5   4  13    2.91    0.54
  -4  -4  13    4.73    0.82
   4  -4 -13    5.66    0.81
  -4  -4  13    5.50    0.36
  -4   4  13    5.29    0.73
   4   4 -13    5.52    0.86
  -3  -4  13   22.79    1.31
   3  -4 -13   24.37    1.42
   3   4 -13   24.77    1.44
  -3   4  13   20.35    1.13
   2  -4 -13    0.48    0.33
  -2  -4  13    1.20    0.38
  -2   4  13    0.31    0.25
   2   4 -13    0.62    0.39
  -1  -4  13   31.41    1.35
   1  -4 -13   29.23    1.60
   1   4 -13   33.22    1.71
   0  -4  13    1.10    0.33
   0  -4 -13    1.07    0.43
   0   4 -13    1.32    0.25
   0   4 -13    0.11    0.31
  -1  -4 -13    0.19    0.30
  -1   4 -13   -0.11    0.17
  -1   4 -13    0.36    0.35
  -2  -4 -13   18.34    1.51
  -2   4 -13   14.39    1.40
  -3  -4 -13    0.58    0.45
  -3   4 -13   -0.34    0.24
  -3   4 -13    0.17    0.29
  -4  -4 -13    9.94    1.30
  -4  -4 -13    9.58    1.16
  -4   4 -13   10.97    1.30
  -4   4 -13   11.07    1.26
  -5  -4 -13    4.44    0.95
  -5  -4 -13    4.21    0.84
  -5   4 -13    2.31    0.65
  -5   4 -13    4.04    0.87
  -6  -4 -13   -0.26    0.48
  -6  -4 -13   -0.16    0.42
  -6   4 -13    0.72    0.41
  -6   4 -13    0.31    0.44
  -7  -4 -13    0.59    0.60
  -7   4 -13   -0.21    0.38
  -8  -5  13    1.24    0.67
  -8   5  13   -0.08    0.27
  -8   5  13    1.11    0.64
  -7  -5  13    0.44    0.55
  -7   5  13    0.17    0.41
  -7   5  13    0.51    0.38
   6  -5 -13    1.32    0.50
  -6  -5  13    2.09    0.70
  -6   5  13    1.30    0.41
  -6   5  13    0.77    0.43
   6   5 -13    1.99    0.57
  -5  -5  13    6.25    0.56
   5  -5 -13    5.76    0.89
  -5  -5  13    5.34    0.97
  -5   5  13    5.32    0.84
  -5   5  13    5.21    0.67
   5   5 -13    5.07    0.88
  -4  -5  13    2.71    0.67
   4  -5 -13    2.76    0.64
   4   5 -13    2.69    0.65
  -4   5  13    2.16    0.52
  -4   5  13    2.87    0.45
   3  -5 -13    8.41    1.05
  -3  -5  13   11.46    1.18
   3   5 -13    7.24    1.02
  -3   5  13    7.68    0.68
  -3   5  13    7.91    0.86
  -2  -5  13    5.09    0.72
   2  -5 -13    4.44    0.78
   2   5 -13    7.93    1.08
  -2   5  13    5.17    0.69
  -1  -5  13    8.88    0.86
   1  -5 -13    8.74    1.10
   1   5 -13    9.01    1.12
   0  -5  13    0.72    0.30
   0  -5 -13    0.33    0.33
   0   5 -13    1.29    0.22
   0   5 -13    0.82    0.46
  -1  -5 -13    7.54    1.01
  -1   5 -13    6.20    0.62
  -1   5 -13    4.01    0.79
  -2  -5 -13    1.23    0.48
  -2   5 -13    0.93    0.52
  -2   5 -13    1.26    0.39
  -3  -5 -13    2.48    0.62
  -3   5 -13    1.53    0.55
  -3   5 -13    2.79    0.61
  -4  -5 -13   15.88    1.49
  -4   5 -13   17.98    1.66
  -4   5 -13   18.96    1.68
  -5  -5 -13   -0.12    0.44
  -5  -5 -13    0.01    0.40
  -5   5 -13   -0.12    0.30
  -5   5 -13    0.18    0.34
  -6  -5 -13    0.67    0.53
  -6  -5 -13   -0.17    0.48
  -6   5 -13    0.83    0.46
  -6   5 -13    0.74    0.50
  -7  -5 -13    0.04    0.58
  -7   5 -13    0.01    0.37
  -8  -6  13    0.57    0.56
  -8   6  13    0.61    0.62
  -7  -6  13    1.80    0.74
  -7   6  13    2.36    0.70
  -6  -6  13    1.09    0.59
   6  -6 -13    0.12    0.28
  -6   6  13    1.43    0.40
  -6   6  13    0.81    0.45
   6   6 -13    1.14    0.54
   5  -6 -13    5.41    0.93
  -5  -6  13    6.82    1.10
  -5   6  13    4.96    0.85
   5   6 -13    6.66    1.06
  -5   6  13    5.67    0.64
   4  -6 -13   20.33    1.74
  -4  -6  13   19.60    1.69
  -4   6  13   19.10    1.26
   4   6 -13   20.56    1.80
  -4   6  13   20.10    0.93
  -3  -6  13    5.78    0.86
   3  -6 -13    5.21    0.90
   3   6 -13    4.78    0.93
  -3   6  13    3.96    0.68
   2  -6 -13    8.91    1.15
  -2  -6  13    7.75    0.89
   2   6 -13    9.24    1.20
  -2   6  13    9.75    1.00
   1  -6 -13    4.24    0.84
  -1  -6  13    4.62    0.66
   1   6 -13    5.17    0.92
   0  -6  13    2.62    0.51
   0  -6 -13    2.53    0.64
   0   6 -13    3.34    0.32
   0   6 -13    2.26    0.66
  -1  -6 -13    0.14    0.30
  -1   6 -13    0.17    0.16
  -1   6 -13    0.16    0.35
  -2  -6 -13    1.47    0.53
  -2   6 -13    1.97    0.64
  -2   6 -13    2.80    0.54
  -3  -6 -13    0.42    0.38
  -3   6 -13    0.92    0.42
  -3   6 -13    1.70    0.61
  -4  -6 -13    3.73    0.78
  -4   6 -13    4.56    0.88
  -4   6 -13    4.20    0.89
  -5  -6 -13    0.21    0.46
  -5  -6 -13    0.12    0.43
  -5   6 -13    0.46    0.41
  -5   6 -13   -0.23    0.29
  -6  -6 -13   -0.05    0.49
  -6  -6 -13   -0.52    0.34
  -6   6 -13    0.47    0.35
  -6   6 -13    0.42    0.45
  -7  -7  13   -0.05    0.39
  -7   7  13    0.15    0.45
  -6  -7  13   -0.19    0.33
   6  -7 -13   -0.21    0.32
  -6   7  13   -0.18    0.30
   6   7 -13    0.71    0.41
   5  -7 -13    6.03    1.03
  -5  -7  13    6.83    1.14
   5   7 -13    7.99    1.21
  -5   7  13    6.28    0.96
   4  -7 -13   -0.20    0.28
  -4  -7  13    0.19    0.36
  -4   7  13    0.23    0.30
   4   7 -13    0.20    0.32
  -3  -7  13    0.41    0.37
   3  -7 -13    0.18    0.35
  -3   7  13    0.44    0.40
   3   7 -13    0.58    0.49
   2  -7 -13    0.32    0.35
  -2  -7  13    0.88    0.40
   2   7 -13    0.15    0.42
  -2   7  13    0.18    0.31
  -1  -7  13    0.51    0.30
   1  -7 -13    1.26    0.49
   1   7 -13    0.35    0.44
   0  -7 -13    1.38    0.57
   0  -7  13    0.98    0.34
   0   7 -13    1.37    0.21
   0   7 -13    2.03    0.63
  -1  -7 -13   13.09    1.45
  -1   7 -13   11.07    0.68
  -1   7 -13   10.28    1.38
  -2  -7 -13    3.63    0.83
  -2   7 -13    3.35    0.84
  -2   7 -13    2.84    0.52
  -3  -7 -13    2.41    0.69
  -3   7 -13    3.20    0.62
  -3   7 -13    2.14    0.73
  -4  -7 -13    0.04    0.36
  -4   7 -13    0.02    0.32
  -4   7 -13    0.10    0.38
  -5  -7 -13    1.08    0.56
  -5  -7 -13    1.78    0.70
  -5   7 -13    0.63    0.43
  -5   7 -13   -0.51    0.34
  -6  -7 -13    0.11    0.50
  -6  -7 -13    0.27    0.65
  -6   7 -13   -0.11    0.43
  -6   7 -13   -0.09    0.32
  -7  -8  13   -0.06    0.49
  -7   8  13   -0.10    0.38
   6  -8 -13    0.33    0.45
  -6  -8  13    0.23    0.50
  -6   8  13    0.55    0.50
   6   8 -13    0.27    0.38
  -5  -8  13   -0.39    0.31
   5  -8 -13   -0.40    0.34
  -5   8  13    0.39    0.44
   5   8 -13    0.57    0.47
   4  -8 -13    1.54    0.66
  -4  -8  13    1.38    0.61
   4   8 -13    2.38    0.75
  -4   8  13    1.20    0.50
   3  -8 -13    1.86    0.71
  -3  -8  13    1.85    0.57
   3   8 -13    2.02    0.71
  -3   8  13    1.78    0.55
   2  -8 -13   16.58    1.75
  -2  -8  13   15.96    1.35
   2   8 -13   14.29    1.67
  -2   8  13   15.32    1.40
   1  -8 -13    8.25    1.26
  -1  -8  13    8.32    0.90
   1   8 -13    7.97    1.25
   0  -8  13    1.28    0.43
   0  -8 -13    0.28    0.42
   0   8 -13    1.64    0.72
  -1  -8 -13    1.53    0.62
  -1   8 -13    1.89    0.37
  -1   8 -13    1.30    0.64
  -2  -8 -13    0.51    0.40
  -2   8 -13   -0.06    0.39
  -2   8 -13    0.36    0.27
  -3  -8 -13    3.57    0.85
  -3   8 -13    2.87    0.84
  -4  -8 -13   -0.28    0.36
  -4   8 -13   -0.36    0.25
  -4   8 -13   -0.11    0.37
  -5  -8 -13    0.16    0.45
  -5  -8 -13    0.21    0.48
  -5   8 -13    0.42    0.54
  -5   8 -13    0.44    0.37
  -6  -8 -13   -0.19    0.52
  -6  -8 -13   -0.36    0.40
  -6   8 -13    0.64    0.60
  -6   8 -13    0.54    0.52
   6  -9 -13    0.79    0.52
  -6  -9  13    0.99    0.59
   6   9 -13    0.70    0.60
  -6   9  13    0.58    0.50
  -5  -9  13    1.60    0.64
   5  -9 -13    1.36    0.62
  -5   9  13    0.66    0.48
   5   9 -13    1.49    0.72
  -4  -9  13   -0.16    0.34
   4  -9 -13    0.19    0.43
  -4   9  13    0.54    0.40
   4   9 -13    0.21    0.42
   3  -9 -13    0.18    0.53
  -3  -9  13    0.49    0.37
   3   9 -13    0.07    0.39
  -3   9  13    0.37    0.36
  -2  -9  13    2.71    0.59
   2  -9 -13    2.74    0.85
  -2   9  13    2.94    0.71
   2   9 -13    1.94    0.77
   1  -9 -13    0.91    0.57
  -1  -9  13    0.77    0.38
   1   9 -13    0.21    0.48
   0  -9 -13    0.79    0.58
   0  -9  13    0.80    0.37
   0   9 -13    0.07    0.47
  -1  -9 -13   -0.13    0.32
  -1   9 -13   -0.42    0.37
  -2  -9 -13   -0.19    0.38
  -2   9 -13   -0.07    0.22
  -2   9 -13   -0.15    0.39
  -3  -9 -13    0.85    0.57
  -3   9 -13    0.55    0.36
  -3   9 -13    0.50    0.54
  -4  -9 -13    0.04    0.40
  -4   9 -13    0.24    0.55
  -4   9 -13   -0.01    0.30
  -5  -9 -13   -0.18    0.45
  -5   9 -13   -0.14    0.47
  -5   9 -13    0.20    0.38
  -5 -10  13    0.12    0.43
   5 -10 -13    0.19    0.55
   5  10 -13   -0.63    0.44
  -5  10  13   -0.37    0.32
   4 -10 -13    0.78    0.54
  -4 -10  13   -0.37    0.34
  -4  10  13    0.25    0.36
   4  10 -13    0.05    0.37
   3 -10 -13    0.72    0.58
  -3 -10  13   -0.16    0.32
  -3  10  13    0.06    0.32
   3  10 -13    0.53    0.59
  -2 -10  13    4.24    0.75
   2 -10 -13    3.53    0.98
  -2  10  13    5.03    0.92
   2  10 -13    6.09    1.34
  -1 -10  13    0.60    0.37
   1 -10 -13    1.72    0.75
   1  10 -13    1.02    0.59
   0 -10 -13    1.72    0.73
   0  10 -13    0.74    0.69
  -1 -10 -13    0.04    0.55
  -1  10 -13   -0.14    0.50
  -2 -10 -13   -0.26    0.38
  -2  10 -13    0.13    0.45
  -3 -10 -13    2.99    0.91
  -3  10 -13    2.08    0.52
  -3  10 -13    1.65    0.78
  -4 -10 -13    0.22    0.50
  -4  10 -13    0.95    0.63
  -4  10 -13    0.35    0.39
   4 -11 -13    0.69    0.66
  -4 -11  13   -0.24    0.39
  -4  11  13    0.13    0.40
   4  11 -13   -0.15    0.51
  -3 -11  13   -0.23    0.35
   3 -11 -13    0.01    0.49
  -3  11  13   -0.12    0.33
   3  11 -13   -0.45    0.38
   2 -11 -13    0.65    0.61
  -2 -11  13    0.35    0.37
  -2  11  13    0.05    0.39
   2  11 -13    0.56    0.60
   1 -11 -13    2.83    0.98
  -1 -11  13    2.32    0.58
   1  11 -13    2.35    0.87
   0 -11 -13   -0.17    0.51
   0  11 -13    0.30    0.63
  -1 -11 -13    0.47    0.62
  -1  11 -13    1.32    0.79
  -2 -11 -13   -0.50    0.48
  -2  11 -13    0.13    0.53
  -3  11 -13    1.58    0.80
  -3 -12  13    0.71    0.53
   3 -12 -13    0.74    0.77
   3  12 -13    0.82    0.75
  -2 -12  13    0.04    0.35
   2 -12 -13   -0.29    0.52
   2  12 -13    0.59    0.60
   1 -12 -13    0.22    0.52
  -1 -12  13    0.22    0.36
   1  12 -13   -0.01    0.50
   0 -12 -13    0.51    0.64
   0  12 -13    0.42    0.63
  -1 -12 -13    1.00    0.64
  -1  12 -13   -0.33    0.51
  -8   0  14    0.60    0.45
  -8   0  14    1.16    0.64
  -7   0  14   -0.37    0.35
  -7   0  14    0.41    0.38
   6   0 -14   24.82    1.34
  -6   0  14   25.33    1.64
  -6   0  14   26.90    1.40
   5   0 -14    0.08    0.36
  -5   0  14   -0.22    0.20
  -5   0  14    0.14    0.31
  -4   0  14    0.02    0.21
   4   0 -14   -0.35    0.29
  -4   0  14   -0.09    0.16
  -3   0  14   -0.26    0.11
  -3   0  14    0.12    0.21
   3   0 -14   -0.40    0.34
   2   0 -14   14.66    1.34
  -2   0  14   13.38    0.70
  -2   0  14   14.51    0.88
   1   0 -14   -0.08    0.40
  -1   0  14   -0.17    0.13
   0   0 -14    8.14    1.04
  -1   0 -14    0.08    0.35
  -2   0 -14    3.74    0.62
  -2   0 -14    3.75    0.79
  -3   0 -14    0.74    0.40
  -3   0 -14    0.18    0.40
  -4   0 -14    2.09    0.63
  -4   0 -14    2.98    0.73
  -5   0 -14    0.21    0.45
  -5   0 -14   -0.27    0.37
  -6   0 -14   17.88    1.92
  -6   0 -14   20.19    1.38
  -7   0 -14    0.00    0.47
  -8  -1  14   -0.08    0.34
  -8  -1  14    0.23    0.42
  -8   1  14    1.35    0.60
  -8   1  14    0.51    0.52
  -7  -1  14    0.25    0.53
  -7  -1  14    0.23    0.30
  -7   1  14   -0.10    0.28
  -7   1  14   -0.16    0.34
  -6  -1  14    0.09    0.31
  -6  -1  14    0.70    0.48
   6  -1 -14    0.87    0.46
  -6   1  14    0.44    0.44
   6   1 -14    0.57    0.37
  -6   1  14    0.82    0.43
  -5  -1  14    2.74    0.62
  -5  -1  14    2.74    0.49
   5  -1 -14    1.62    0.48
  -5   1  14    2.44    0.60
   5   1 -14    2.66    0.58
  -5   1  14    2.71    0.53
  -4  -1  14    0.15    0.19
   4  -1 -14    0.41    0.43
  -4  -1  14    0.43    0.33
   4   1 -14    0.34    0.38
  -4   1  14    0.77    0.34
  -4   1  14    0.13    0.23
   3  -1 -14    9.76    1.12
  -3  -1  14   10.19    0.56
  -3  -1  14    8.52    0.89
   3   1 -14    9.15    1.02
  -3   1  14    8.47    0.82
  -3   1  14    9.22    0.75
   2  -1 -14   17.57    1.46
  -2  -1  14   15.52    0.93
   2   1 -14   14.50    1.31
  -2   1  14   16.04    0.89
  -2   1  14   15.76    0.81
   1  -1 -14    0.16    0.37
  -1  -1  14    0.24    0.19
   1   1 -14    0.07    0.34
  -1   1  14    0.03    0.18
   0  -1 -14   17.42    1.46
   0   1 -14   16.53    1.43
  -1  -1 -14    1.04    0.52
  -1   1 -14    1.38    0.38
  -1   1 -14    0.02    0.34
  -2  -1 -14   17.20    1.49
  -2   1 -14   18.76    1.13
  -2   1 -14   18.69    1.53
  -3  -1 -14    0.81    0.42
  -3  -1 -14    1.16    0.52
  -3   1 -14    0.83    0.43
  -3   1 -14    1.34    0.55
  -4  -1 -14    2.01    0.71
  -4  -1 -14    1.23    0.57
  -4   1 -14    3.12    0.71
  -4   1 -14    2.26    0.64
  -5  -1 -14    1.31    0.56
  -5  -1 -14    1.05    0.57
  -5   1 -14    0.28    0.42
  -5   1 -14   -0.24    0.37
  -6  -1 -14   -0.18    0.41
  -6  -1 -14    0.92    0.59
  -6   1 -14    0.31    0.39
  -6   1 -14    0.35    0.48
  -7  -1 -14    0.60    0.66
  -7   1 -14    2.72    0.89
  -8  -2  14    0.30    0.41
  -8  -2  14   -0.11    0.46
  -8   2  14    0.15    0.42
  -8   2  14    0.00    0.36
  -7  -2  14    0.34    0.32
  -7  -2  14    0.12    0.47
  -7   2  14   -0.39    0.28
  -7   2  14    0.08    0.36
   6  -2 -14   18.87    1.28
  -6  -2  14   17.89    1.77
  -6  -2  14   17.19    1.06
   6   2 -14   17.91    1.16
  -6   2  14   19.01    1.53
  -6   2  14   17.70    1.53
  -5  -2  14   -0.13    0.27
  -5  -2  14    0.15    0.21
   5  -2 -14   -0.33    0.17
  -5   2  14   -0.02    0.25
  -5   2  14    0.32    0.29
   5   2 -14    0.19    0.20
  -4  -2  14    0.90    0.41
  -4  -2  14    0.34    0.19
   4  -2 -14    0.49    0.42
  -4   2  14    0.45    0.28
  -4   2  14    0.19    0.22
   4   2 -14    0.30    0.33
  -3  -2  14    0.09    0.13
  -3  -2  14    0.25    0.23
   3  -2 -14   -0.16    0.25
  -3   2  14    0.13    0.19
   3   2 -14    0.38    0.39
  -3   2  14    0.16    0.21
  -2  -2  14   17.51    1.03
   2  -2 -14   21.59    1.32
  -2   2  14   19.91    0.98
  -2   2  14   19.73    1.00
   2   2 -14   19.20    1.52
   1  -2 -14    1.45    0.47
  -1  -2  14    1.84    0.41
   1   2 -14    1.76    0.55
   0  -2 -14   24.69    1.46
   0   2 -14   27.78    1.55
   0   2 -14   27.00    1.02
  -1  -2 -14    9.76    1.09
  -1   2 -14   11.29    1.19
  -2  -2 -14    1.60    0.52
  -2   2 -14    0.62    0.36
  -2   2 -14    0.22    0.37
  -3  -2 -14    4.68    0.84
  -3  -2 -14    5.16    0.85
  -3   2 -14    5.36    0.83
  -3   2 -14    4.55    0.83
  -4  -2 -14    1.62    0.65
  -4  -2 -14    2.66    0.71
  -4   2 -14    1.00    0.45
  -4   2 -14    1.05    0.50
  -5  -2 -14    8.47    1.26
  -5  -2 -14    5.77    0.97
  -5   2 -14    5.53    0.84
  -5   2 -14    7.62    1.17
  -6  -2 -14    2.53    0.73
  -6  -2 -14    2.29    0.80
  -6   2 -14    2.24    0.61
  -6   2 -14    1.60    0.71
  -7  -2 -14    2.04    0.81
  -7   2 -14    0.87    0.63
  -8  -3  14   -0.42    0.37
  -8  -3  14   -0.33    0.33
  -8   3  14   -0.16    0.35
  -8   3  14    0.14    0.45
  -7  -3  14    6.66    1.22
  -7  -3  14    4.87    0.77
  -7   3  14    4.02    0.77
  -7   3  14    5.97    0.97
   6  -3 -14    8.47    1.05
  -6  -3  14    7.20    1.16
  -6  -3  14    7.61    0.82
   6   3 -14    7.79    0.95
  -6   3  14    8.14    1.05
  -6   3  14    7.68    1.00
  -5  -3  14    5.99    0.60
   5  -3 -14    6.30    0.92
  -5  -3  14    6.33    0.96
  -5   3  14    7.30    0.87
  -5   3  14    7.85    0.94
  -4  -3  14    0.05    0.26
  -4  -3  14    0.25    0.16
   4  -3 -14    0.09    0.30
  -4   3  14    0.18    0.24
  -4   3  14    0.06    0.20
   4   3 -14    0.45    0.37
   3  -3 -14   34.43    1.72
  -3  -3  14   38.65    1.71
   3   3 -14   37.62    1.82
   3   3 -14   36.65    0.99
  -3   3  14   39.02    1.52
  -3   3  14   36.04    1.40
   2  -3 -14   12.36    1.20
  -2  -3  14   13.32    1.09
  -2   3  14   10.47    0.90
   2   3 -14   12.34    0.39
   2   3 -14   14.05    1.34
  -2   3  14   12.61    0.76
   1  -3 -14    1.68    0.52
  -1  -3  14    3.17    0.53
   1   3 -14    1.77    0.56
   1   3 -14    2.30    0.22
   0  -3 -14   11.37    1.17
   0   3 -14   10.95    1.19
   0   3 -14   12.10    0.64
  -1  -3 -14    1.09    0.47
  -1   3 -14    0.24    0.25
  -1   3 -14    0.44    0.38
  -2  -3 -14    0.27    0.37
  -2   3 -14    0.63    0.34
  -2   3 -14    0.19    0.43
  -3  -3 -14    4.47    0.81
  -3   3 -14    3.70    0.72
  -3   3 -14    2.91    0.67
  -4  -3 -14   12.37    1.42
  -4  -3 -14   13.04    1.42
  -4   3 -14   16.19    1.57
  -4   3 -14   13.04    1.42
  -5  -3 -14    6.69    1.13
  -5  -3 -14   10.05    1.26
  -5   3 -14    8.00    1.06
  -5   3 -14    9.72    1.30
  -6  -3 -14   -0.08    0.50
  -6  -3 -14   -0.07    0.42
  -6   3 -14    0.21    0.36
  -6   3 -14   -0.17    0.34
  -7  -3 -14    1.36    0.77
  -7   3 -14    2.63    0.87
  -8  -4  14    0.37    0.57
  -8   4  14    0.84    0.48
  -8   4  14    0.27    0.43
  -7  -4  14    0.22    0.45
  -7   4  14    0.13    0.40
  -7   4  14    0.23    0.38
  -6  -4  14    1.03    0.34
  -6  -4  14    0.99    0.54
   6  -4 -14    1.07    0.49
  -6   4  14    1.10    0.48
  -6   4  14    0.30    0.32
   6   4 -14    1.75    0.53
  -5  -4  14    1.71    0.33
  -5  -4  14    1.33    0.54
   5  -4 -14    1.49    0.52
  -5   4  14    1.57    0.41
   5   4 -14    1.58    0.53
  -5   4  14    1.39    0.49
   4  -4 -14    1.05    0.46
  -4  -4  14    2.53    0.63
  -4  -4  14    2.52    0.26
   4   4 -14    2.44    0.63
  -4   4  14    0.91    0.37
  -4   4  14    2.55    0.47
   3  -4 -14    2.91    0.65
  -3  -4  14    3.19    0.61
  -3   4  14    3.12    0.49
   3   4 -14    3.91    0.79
  -3   4  14    2.82    0.54
  -2  -4  14    1.86    0.46
   2  -4 -14    2.24    0.60
   2   4 -14    3.33    0.73
  -2   4  14    2.68    0.51
   1  -4 -14    0.09    0.28
  -1  -4  14    0.59    0.27
   1   4 -14    0.99    0.47
   0  -4  14   17.45    0.99
   0  -4 -14   16.62    1.46
   0   4 -14   15.27    1.45
   0   4 -14   15.33    0.68
  -1  -4 -14    2.56    0.60
  -1   4 -14    1.74    0.37
  -1   4 -14    1.51    0.54
  -2  -4 -14   10.91    1.24
  -2   4 -14   11.86    1.28
  -3  -4 -14    8.20    1.08
  -3   4 -14    6.76    1.02
  -3   4 -14    9.06    1.04
  -4  -4 -14    0.37    0.43
  -4  -4 -14    0.48    0.45
  -4   4 -14    0.72    0.47
  -4   4 -14    0.32    0.42
  -5  -4 -14    2.06    0.71
  -5  -4 -14    2.97    0.85
  -5   4 -14    3.24    0.82
  -5   4 -14    3.17    0.78
  -6  -4 -14    0.30    0.48
  -6  -4 -14   -0.61    0.46
  -6   4 -14    0.35    0.39
  -6   4 -14   -0.27    0.31
  -7  -4 -14   -0.20    0.55
  -7   4 -14    0.73    0.59
  -8  -5  14    0.31    0.51
  -8   5  14   -0.06    0.50
  -7  -5  14    1.72    0.71
  -7   5  14    1.08    0.57
  -7   5  14    1.72    0.55
  -6  -5  14    1.56    0.63
   6  -5 -14    0.15    0.27
   6   5 -14    2.53    0.62
  -6   5  14    1.53    0.46
  -6   5  14    1.02    0.54
  -5  -5  14    5.95    1.00
   5  -5 -14    6.67    0.97
  -5   5  14    6.25    0.72
   5   5 -14    6.62    0.99
  -5   5  14    5.53    0.85
  -4  -5  14    0.03    0.32
   4  -5 -14   -0.01    0.26
  -4   5  14    0.65    0.38
  -4   5  14    0.42    0.23
   4   5 -14    0.60    0.45
  -3  -5  14    6.46    0.88
   3  -5 -14    7.80    1.06
   3   5 -14    8.76    1.17
  -3   5  14    8.60    0.75
  -3   5  14    7.71    0.90
   2  -5 -14    4.16    0.81
  -2  -5  14    3.86    0.64
  -2   5  14    4.25    0.66
   2   5 -14    4.00    0.83
   1  -5 -14   10.71    1.22
  -1  -5  14   12.99    1.08
   1   5 -14   11.78    1.31
   0  -5 -14   11.52    1.26
   0  -5  14   13.73    0.91
   0   5 -14   12.53    1.36
   0   5 -14   12.08    0.55
  -1  -5 -14    2.95    0.66
  -1   5 -14    3.38    0.47
  -1   5 -14    3.84    0.81
  -2  -5 -14    3.58    0.74
  -2   5 -14    4.16    0.64
  -2   5 -14    2.00    0.61
  -3  -5 -14   10.26    1.22
  -3   5 -14   10.95    1.14
  -3   5 -14   11.13    1.37
  -4  -5 -14    0.20    0.45
  -4   5 -14   -0.23    0.31
  -4   5 -14   -0.17    0.32
  -5  -5 -14    0.38    0.46
  -5  -5 -14   -0.12    0.45
  -5   5 -14    0.16    0.37
  -5   5 -14   -0.40    0.30
  -6  -5 -14    0.50    0.60
  -6  -5 -14    1.92    0.79
  -6   5 -14    1.26    0.63
  -6   5 -14    1.38    0.56
  -7  -5 -14    0.61    0.65
  -7   5 -14    0.01    0.39
  -7  -6  14    0.40    0.51
  -7   6  14    0.04    0.42
  -6  -6  14    1.50    0.66
   6  -6 -14    1.69    0.60
  -6   6  14    1.81    0.61
   6   6 -14    0.11    0.30
  -6   6  14    1.76    0.44
  -5  -6  14    3.93    0.84
   5  -6 -14    5.22    0.90
  -5   6  14    3.82    0.75
  -5   6  14    4.95    0.61
   5   6 -14    4.52    0.86
  -4  -6  14    5.74    0.91
   4  -6 -14    8.20    1.13
  -4   6  14    7.07    0.68
  -4   6  14    7.48    0.95
   4   6 -14    7.49    1.15
  -3  -6  14    1.72    0.52
   3  -6 -14    0.56    0.41
   3   6 -14    1.33    0.58
  -3   6  14    1.70    0.54
  -2  -6  14   12.88    1.17
   2  -6 -14   11.92    1.38
  -2   6  14   11.25    1.09
   2   6 -14   13.77    1.51
  -1  -6  14    2.72    0.52
   1  -6 -14    2.10    0.60
   1   6 -14    2.44    0.68
   0  -6  14    0.52    0.28
   0  -6 -14    1.30    0.53
   0   6 -14    0.42    0.44
   0   6 -14    1.09    0.19
  -1  -6 -14    2.68    0.71
  -1   6 -14    2.14    0.68
  -2  -6 -14    2.51    0.67
  -2   6 -14    4.00    0.62
  -2   6 -14    1.78    0.62
  -3  -6 -14   10.75    1.32
  -3   6 -14    9.11    1.03
  -3   6 -14   10.31    1.33
  -4  -6 -14    3.10    0.77
  -4   6 -14    2.68    0.78
  -4   6 -14    3.70    0.74
  -5  -6 -14    0.10    0.40
  -5  -6 -14    0.13    0.43
  -5   6 -14    0.19    0.38
  -5   6 -14   -0.38    0.29
  -6  -6 -14   -0.41    0.39
  -6  -6 -14    0.09    0.49
  -6   6 -14    0.96    0.54
  -6   6 -14    0.10    0.34
  -7  -7  14    0.96    0.63
  -7   7  14    0.74    0.55
  -6  -7  14    0.46    0.55
   6  -7 -14    1.02    0.54
  -6   7  14    1.38    0.57
   6   7 -14    0.78    0.55
  -5  -7  14    0.44    0.49
   5  -7 -14    0.16    0.42
   5   7 -14   -0.05    0.32
  -5   7  14    1.05    0.46
  -4  -7  14    1.18    0.51
   4  -7 -14    0.47    0.43
   4   7 -14    0.01    0.37
  -4   7  14   -0.10    0.30
   3  -7 -14   10.25    1.35
  -3  -7  14    9.30    1.08
  -3   7  14   10.57    1.15
   3   7 -14   11.26    1.43
  -2  -7  14    0.41    0.31
   2  -7 -14    0.14    0.35
  -2   7  14    0.02    0.31
   2   7 -14    0.05    0.32
  -1  -7  14    0.47    0.30
   1  -7 -14    0.43    0.37
   1   7 -14    0.04    0.33
   0  -7  14   14.81    1.21
   0  -7 -14   12.06    1.44
   0   7 -14   16.92    1.77
   0   7 -14   15.50    0.56
  -1  -7 -14    0.82    0.46
  -1   7 -14    1.30    0.31
  -1   7 -14    0.69    0.51
  -2  -7 -14    1.82    0.67
  -2   7 -14    1.97    0.69
  -2   7 -14    2.63    0.51
  -3  -7 -14    5.94    1.06
  -3   7 -14    7.02    1.19
  -4  -7 -14    3.38    0.79
  -4   7 -14    3.69    0.89
  -4   7 -14    3.49    0.74
  -5  -7 -14    2.18    0.78
  -5  -7 -14    3.97    0.93
  -5   7 -14    3.19    0.80
  -5   7 -14    1.83    0.69
  -6  -7 -14   -0.56    0.46
  -6  -7 -14   -0.77    0.42
  -6   7 -14   -0.09    0.43
  -6   7 -14    0.92    0.58
   6  -8 -14    1.10    0.59
  -6  -8  14    1.43    0.65
   6   8 -14    1.40    0.62
  -6   8  14    1.17    0.52
  -5  -8  14    0.83    0.56
   5  -8 -14    1.13    0.61
  -5   8  14    0.48    0.44
   5   8 -14    0.07    0.30
  -4  -8  14    0.48    0.40
   4  -8 -14    0.66    0.50
  -4   8  14    0.83    0.48
   4   8 -14    0.37    0.41
   3  -8 -14   14.28    1.67
  -3  -8  14   18.06    1.58
  -3   8  14   17.55    1.54
   3   8 -14   16.40    1.83
   2  -8 -14    9.21    1.36
  -2  -8  14    9.36    1.04
   2   8 -14   11.05    1.54
  -2   8  14    9.59    1.14
   1  -8 -14    0.43    0.45
  -1  -8  14    0.45    0.32
   1   8 -14    0.35    0.43
   0  -8 -14    1.05    0.58
   0  -8  14    0.60    0.32
   0   8 -14    1.55    0.68
  -1  -8 -14   11.49    1.45
  -1   8 -14   12.47    1.62
  -1   8 -14   12.61    0.73
  -2  -8 -14    0.93    0.57
  -2   8 -14    1.87    0.46
  -2   8 -14    1.81    0.72
  -3  -8 -14   -0.21    0.31
  -3   8 -14    0.07    0.25
  -3   8 -14    0.01    0.41
  -4  -8 -14    2.88    0.79
  -4   8 -14    3.53    0.90
  -4   8 -14    2.23    0.60
  -5  -8 -14    0.07    0.53
  -5  -8 -14    0.11    0.45
  -5   8 -14   -0.01    0.38
  -5   8 -14    0.15    0.50
  -6  -9  14    0.50    0.56
   6  -9 -14   -0.24    0.45
   6   9 -14    0.32    0.48
  -6   9  14   -0.13    0.45
  -5  -9  14   -0.49    0.34
   5  -9 -14   -0.36    0.39
  -5   9  14    0.04    0.35
   5   9 -14    0.02    0.42
  -4  -9  14    0.20    0.37
   4  -9 -14   -0.20    0.38
  -4   9  14    0.21    0.37
   4   9 -14    0.33    0.54
   3  -9 -14    2.64    0.85
  -3  -9  14    2.74    0.66
  -3   9  14    2.55    0.70
   3   9 -14    2.27    0.79
   2  -9 -14    0.40    0.50
  -2  -9  14    1.19    0.47
   2   9 -14   -0.18    0.39
  -2   9  14    0.64    0.46
   1  -9 -14    8.49    1.37
  -1  -9  14    5.69    0.81
   1   9 -14    4.69    1.06
   0  -9 -14    1.41    0.72
   0   9 -14    2.97    0.86
  -1  -9 -14    5.49    1.13
  -1   9 -14    6.35    1.23
  -2  -9 -14    2.39    0.75
  -2   9 -14    1.32    0.39
  -2   9 -14    0.06    0.49
  -3  -9 -14    0.56    0.50
  -3   9 -14    0.93    0.41
  -3   9 -14    0.04    0.41
  -4  -9 -14    0.42    0.52
  -4   9 -14    0.64    0.62
  -4   9 -14    0.41    0.36
  -5  -9 -14   -0.10    0.35
  -5   9 -14    0.76    0.50
  -5   9 -14   -0.45    0.39
  -5 -10  14    0.40    0.44
   5 -10 -14   -0.37    0.47
   5  10 -14    0.44    0.52
  -5  10  14   -0.19    0.36
  -4 -10  14    5.69    1.02
   4 -10 -14    3.82    0.93
  -4  10  14    4.34    0.91
   4  10 -14    2.95    0.92
   3 -10 -14    1.73    0.80
  -3 -10  14    3.92    0.78
  -3  10  14    3.04    0.76
   3  10 -14    4.44    1.18
  -2 -10  14   -0.03    0.33
   2 -10 -14    0.45    0.55
  -2  10  14    0.63    0.52
   2  10 -14    0.16    0.46
   1 -10 -14    4.57    1.11
  -1 -10  14    7.80    0.99
   1  10 -14    3.93    1.06
   0 -10 -14    0.32    0.44
   0  10 -14    0.21    0.50
  -1 -10 -14   -0.28    0.38
  -1  10 -14   -0.51    0.33
  -2 -10 -14    1.13    0.64
  -2  10 -14    0.77    0.61
  -3 -10 -14    0.17    0.47
  -3  10 -14    0.00    0.50
  -4 -10 -14   -0.28    0.45
  -4  10 -14    0.30    0.65
  -4  10 -14    0.84    0.50
  -4 -11  14    0.39    0.47
   4 -11 -14   -0.19    0.53
   4  11 -14    0.27    0.48
  -4  11  14   -0.30    0.41
  -3 -11  14    0.32    0.43
   3 -11 -14   -0.23    0.43
   3  11 -14    1.65    0.81
  -3  11  14    0.23    0.41
  -2 -11  14    0.87    0.46
   2 -11 -14    0.32    0.53
   2  11 -14    0.56    0.63
  -1 -11  14   -0.31    0.30
   1 -11 -14   -0.39    0.44
   1  11 -14   -0.45    0.39
   0 -11 -14    2.82    0.96
   0  11 -14    3.01    0.99
  -1 -11 -14   -0.34    0.44
  -1  11 -14    0.34    0.58
  -2 -11 -14    1.88    0.82
  -2  11 -14    0.32    0.69
  -3 -11 -14   -0.10    0.42
  -3  11 -14   -0.42    0.39
   2 -12 -14    1.03    0.71
  -2 -12  14    0.41    0.39
   2  12 -14    0.51    0.55
   1 -12 -14    0.52    0.67
  -1 -12  14    1.37    0.52
   1  12 -14    1.26    0.80
   0 -12 -14    0.96    0.73
   0  12 -14    1.91    0.91
  -1 -12 -14    1.32    0.72
  -1  12 -14    0.84    0.84
  -8   0  15    0.00    0.39
  -8   0  15   -0.23    0.33
  -7   0  15    0.57    0.52
  -7   0  15    0.66    0.45
  -6   0  15   -0.17    0.30
   6   0 -15   -0.32    0.30
  -6   0  15    0.20    0.32
  -5   0  15   -0.24    0.26
  -5   0  15    0.06    0.25
   5   0 -15   -0.11    0.19
   4   0 -15    0.47    0.45
  -4   0  15    0.25    0.21
  -4   0  15   -0.02    0.21
  -3   0  15   63.27    2.17
   3   0 -15   62.12    2.51
  -3   0  15   64.25    1.82
   2   0 -15    0.67    0.46
  -2   0  15    0.28    0.21
   1   0 -15   23.92    1.52
  -1   0  15   22.48    1.11
   0   0 -15    0.10    0.44
  -1   0 -15    1.29    0.59
  -2   0 -15   -0.11    0.21
  -2   0 -15   -0.23    0.45
  -3   0 -15    0.58    0.50
  -3   0 -15    1.28    0.47
  -4   0 -15    0.01    0.48
  -4   0 -15    0.02    0.39
  -5   0 -15    2.84    0.79
  -5   0 -15    2.36    0.73
  -6   0 -15    0.67    0.58
  -6   0 -15    0.61    0.46
  -7   0 -15    2.55    0.89
  -8  -1  15    0.09    0.39
  -8  -1  15    0.61    0.55
  -8   1  15    1.09    0.50
  -8   1  15    0.41    0.47
  -7  -1  15    4.22    0.89
  -7  -1  15    3.62    0.70
  -7   1  15    3.70    0.73
  -7   1  15    3.46    0.83
  -6  -1  15   -0.25    0.31
   6  -1 -15    0.04    0.38
  -6  -1  15    0.28    0.32
  -6   1  15    0.03    0.29
   6   1 -15    0.04    0.32
  -6   1  15    0.16    0.37
  -5  -1  15   14.75    0.88
  -5  -1  15   14.74    1.40
   5  -1 -15    8.08    1.05
  -5   1  15   16.63    1.04
  -5   1  15   12.67    1.24
   4  -1 -15    7.16    1.03
  -4  -1  15    8.96    0.70
  -4  -1  15    6.84    0.91
  -4   1  15    8.32    0.93
   4   1 -15    7.37    0.98
  -4   1  15    8.33    0.78
  -3  -1  15    0.76    0.33
   3  -1 -15    1.56    0.57
  -3  -1  15    0.58    0.21
  -3   1  15    0.66    0.30
  -3   1  15    0.21    0.21
   3   1 -15   -0.05    0.43
  -2  -1  15    1.35    0.37
   2  -1 -15    1.31    0.53
   2   1 -15    0.93    0.47
  -2   1  15    0.84    0.31
  -2   1  15    1.00    0.31
  -1  -1  15    0.07    0.17
   1  -1 -15    0.14    0.35
   1   1 -15   -0.29    0.29
   0  -1 -15    5.95    0.92
   0   1 -15    7.61    1.01
  -1  -1 -15    0.47    0.45
  -1   1 -15    1.04    0.52
  -1   1 -15    1.61    0.40
  -2  -1 -15    0.21    0.44
  -2   1 -15    0.20    0.41
  -2   1 -15    0.31    0.33
  -3  -1 -15   -0.17    0.28
  -3  -1 -15    0.13    0.46
  -3   1 -15   -0.50    0.26
  -3   1 -15    0.41    0.43
  -4  -1 -15    1.72    0.61
  -4  -1 -15    1.54    0.68
  -4   1 -15    1.84    0.60
  -4   1 -15    1.63    0.63
  -5  -1 -15   39.11    2.19
  -5  -1 -15   34.13    1.90
  -5   1 -15   40.31    1.98
  -5   1 -15   34.07    2.06
  -6  -1 -15    2.17    0.66
  -6  -1 -15    0.57    0.60
  -6   1 -15    1.43    0.55
  -6   1 -15    0.39    0.53
  -7  -1 -15    1.42    0.74
  -7   1 -15    0.55    0.57
  -8  -2  15    3.71    0.72
  -8  -2  15    1.94    0.76
  -8   2  15    3.08    0.78
  -8   2  15    2.90    0.76
  -7  -2  15    1.31    0.47
  -7  -2  15   -0.11    0.37
  -7   2  15    0.49    0.45
  -7   2  15    1.13    0.49
  -6  -2  15    0.01    0.28
  -6  -2  15    0.33    0.42
   6  -2 -15    0.22    0.42
  -6   2  15    0.84    0.43
   6   2 -15    0.59    0.36
  -6   2  15    0.98    0.47
  -5  -2  15   -0.07    0.18
   5  -2 -15    0.50    0.49
  -5  -2  15    0.13    0.30
  -5   2  15    0.36    0.32
   5   2 -15   -0.01    0.31
  -5   2  15   -0.11    0.24
  -4  -2  15    3.69    0.68
   4  -2 -15    2.67    0.68
  -4  -2  15    3.39    0.41
  -4   2  15    3.59    0.56
  -4   2  15    3.64    0.61
   4   2 -15    3.46    0.70
  -3  -2  15   12.81    1.14
  -3  -2  15   12.19    0.57
   3  -2 -15   11.12    1.22
  -3   2  15   12.62    0.85
   3   2 -15   13.55    1.33
  -3   2  15   11.03    0.90
   2  -2 -15   -0.03    0.33
  -2  -2  15   -0.09    0.19
  -2   2  15    0.23    0.23
   2   2 -15    0.20    0.40
  -2   2  15    0.15    0.21
   1  -2 -15    1.26    0.50
  -1  -2  15    1.41    0.38
   1   2 -15    0.28    0.39
   0  -2 -15    0.59    0.40
   0   2 -15    0.58    0.44
   0   2 -15    0.65    0.25
  -1  -2 -15   16.59    1.48
  -1   2 -15   17.62    1.55
  -2  -2 -15    3.90    0.83
  -2   2 -15    5.31    0.75
  -2   2 -15    4.65    0.86
  -3  -2 -15    0.64    0.50
  -3  -2 -15    0.26    0.41
  -3   2 -15    0.10    0.34
  -3   2 -15    0.16    0.35
  -4  -2 -15   14.28    1.50
  -4  -2 -15   16.54    1.62
  -4   2 -15   17.64    1.64
  -4   2 -15   17.27    1.54
  -5  -2 -15   11.81    1.44
  -5  -2 -15    9.79    1.37
  -5   2 -15   10.46    1.38
  -5   2 -15   12.47    1.35
  -6  -2 -15    3.73    1.01
  -6  -2 -15    6.77    1.05
  -6   2 -15    4.53    1.02
  -6   2 -15    5.58    0.92
  -7  -2 -15   -0.13    0.48
  -7   2 -15    0.70    0.55
  -8  -3  15    1.01    0.62
  -8   3  15    0.27    0.43
  -8   3  15   -0.28    0.37
  -7  -3  15    7.27    1.27
  -7  -3  15    5.64    0.78
  -7   3  15    6.78    1.00
  -7   3  15    5.70    1.00
  -6  -3  15    0.01    0.26
   6  -3 -15    0.36    0.46
  -6  -3  15   -0.24    0.30
  -6   3  15   -0.01    0.32
  -6   3  15    0.27    0.32
   6   3 -15    0.33    0.35
  -5  -3  15    3.07    0.70
  -5  -3  15    2.47    0.40
   5  -3 -15    1.63    0.57
  -5   3  15    2.48    0.58
  -5   3  15    2.63    0.55
   5   3 -15    1.57    0.55
   4  -3 -15   13.13    1.27
  -4  -3  15   11.41    0.55
  -4  -3  15   11.61    1.20
  -4   3  15   10.32    0.95
  -4   3  15   12.72    1.08
   4   3 -15   13.54    1.34
  -3  -3  15    1.12    0.39
   3  -3 -15    1.83    0.58
   3   3 -15    1.24    0.22
  -3   3  15    0.80    0.35
   3   3 -15    0.83    0.48
  -3   3  15    1.47    0.36
  -2  -3  15    0.49    0.28
   2  -3 -15    0.47    0.37
  -2   3  15    0.72    0.26
  -2   3  15    0.26    0.24
   2   3 -15    0.29    0.38
   2   3 -15    0.79    0.14
   1  -3 -15   20.81    1.37
  -1  -3  15   20.25    1.10
   1   3 -15   18.24    0.67
   1   3 -15   16.58    1.49
   1   3 -15   19.10    0.61
   0  -3 -15   13.95    1.36
   0   3 -15   14.46    0.72
   0   3 -15   11.37    1.29
  -1  -3 -15    6.75    0.95
  -1   3 -15    8.55    0.80
  -1   3 -15    8.07    1.07
  -2  -3 -15    2.03    0.61
  -2   3 -15    2.58    0.54
  -2   3 -15    3.11    0.73
  -3  -3 -15    0.76    0.51
  -3   3 -15   -0.25    0.34
  -3   3 -15    0.26    0.37
  -4  -3 -15    0.43    0.58
  -4  -3 -15    0.57    0.46
  -4   3 -15   -0.03    0.40
  -4   3 -15    0.23    0.38
  -5  -3 -15   -0.03    0.42
  -5  -3 -15   -0.43    0.47
  -5   3 -15    0.42    0.44
  -5   3 -15    0.01    0.36
  -6  -3 -15    0.40    0.59
  -6  -3 -15    0.75    0.62
  -6   3 -15    0.27    0.45
  -6   3 -15    0.44    0.45
  -7  -3 -15   -0.52    0.44
  -7   3 -15   -0.25    0.41
  -8  -4  15    0.89    0.67
  -8   4  15    2.04    0.75
  -8   4  15    0.81    0.53
  -7  -4  15    0.00    0.42
  -7   4  15    0.15    0.34
  -7   4  15    0.25    0.43
  -6  -4  15   -0.09    0.30
   6  -4 -15   -0.26    0.40
  -6   4  15    0.20    0.34
   6   4 -15    0.56    0.35
  -6   4  15   -0.03    0.25
  -5  -4  15    0.07    0.17
   5  -4 -15   -0.61    0.25
  -5  -4  15    0.46    0.42
  -5   4  15   -0.01    0.22
  -5   4  15   -0.08    0.26
   5   4 -15    0.16    0.29
  -4  -4  15   11.27    1.24
   4  -4 -15    9.71    1.21
  -4  -4  15    9.08    0.37
  -4   4  15    9.67    0.88
   4   4 -15    8.55    1.12
  -4   4  15    9.68    1.00
  -3  -4  15   -0.02    0.25
   3  -4 -15   -0.04    0.27
   3   4 -15   -0.52    0.21
  -3   4  15   -0.32    0.15
  -3   4  15    0.43    0.23
   2  -4 -15    3.20    0.71
  -2  -4  15    1.72    0.46
   2   4 -15    2.64    0.67
  -2   4  15    1.86    0.48
  -1  -4  15    0.29    0.24
   1  -4 -15   -0.38    0.18
   1   4 -15   -0.16    0.29
   0  -4 -15    0.13    0.29
   0   4 -15    0.05    0.36
   0   4 -15    0.10    0.14
  -1  -4 -15   -0.02    0.31
  -1   4 -15    0.20    0.23
  -1   4 -15   -0.11    0.35
  -2  -4 -15    4.10    0.81
  -2   4 -15    4.32    0.84
  -2   4 -15    1.70    0.40
  -3  -4 -15    5.70    0.99
  -3   4 -15    4.46    0.91
  -3   4 -15    6.66    0.91
  -4  -4 -15   18.65    1.79
  -4  -4 -15   18.81    1.72
  -4   4 -15   23.05    1.85
  -4   4 -15   22.59    1.86
  -5  -4 -15    2.00    0.75
  -5  -4 -15    1.77    0.72
  -5   4 -15    2.69    0.79
  -5   4 -15    2.25    0.67
  -6  -4 -15    0.35    0.57
  -6  -4 -15   -0.75    0.48
  -6   4 -15    0.22    0.37
  -6   4 -15   -0.02    0.43
  -7  -4 -15    0.87    0.69
  -7   4 -15    1.25    0.62
  -8  -5  15    0.15    0.56
  -8   5  15    0.33    0.46
  -7  -5  15    0.42    0.51
  -7   5  15    0.55    0.37
  -7   5  15    1.35    0.55
  -6  -5  15    0.43    0.43
   6  -5 -15   -0.34    0.24
  -6   5  15   -0.26    0.23
   6   5 -15    0.03    0.32
  -6   5  15    0.01    0.31
   5  -5 -15    3.19    0.77
  -5  -5  15    3.23    0.79
  -5   5  15    2.90    0.66
   5   5 -15    3.23    0.76
  -5   5  15    3.95    0.61
   4  -5 -15    8.32    1.12
  -4  -5  15    8.08    1.05
  -4   5  15   10.56    1.10
   4   5 -15   12.17    1.42
  -4   5  15    9.06    0.83
   3  -5 -15    1.07    0.46
  -3  -5  15    0.36    0.32
   3   5 -15    0.18    0.34
  -3   5  15    0.49    0.36
   2  -5 -15    6.24    0.97
  -2  -5  15    6.42    0.82
   2   5 -15    5.43    0.94
  -2   5  15    6.88    0.87
  -1  -5  15    4.77    0.67
   1  -5 -15    4.33    0.81
   1   5 -15    2.19    0.63
   0  -5  15    0.42    0.28
   0  -5 -15    0.90    0.45
   0   5 -15    0.66    0.19
   0   5 -15    0.89    0.48
  -1  -5 -15    3.28    0.74
  -1   5 -15    3.02    0.75
  -1   5 -15    2.74    0.45
  -2  -5 -15    0.10    0.32
  -2   5 -15    0.19    0.42
  -2   5 -15    0.21    0.29
  -3  -5 -15    1.02    0.53
  -3   5 -15    1.44    0.52
  -3   5 -15    1.64    0.57
  -4  -5 -15    9.92    1.29
  -4   5 -15   10.22    1.21
  -4   5 -15   12.03    1.46
  -5  -5 -15    5.90    1.20
  -5  -5 -15    2.94    0.79
  -5   5 -15    2.23    0.68
  -5   5 -15    3.18    0.81
  -6  -5 -15   -0.10    0.48
  -6  -5 -15    1.16    0.68
  -6   5 -15    0.24    0.44
  -6   5 -15    0.01    0.34
  -7  -6  15    1.56    0.70
  -7   6  15    1.10    0.57
   6  -6 -15    2.21    0.65
  -6  -6  15    1.58    0.64
  -6   6  15    1.76    0.59
  -6   6  15    1.82    0.45
   6   6 -15    0.75    0.43
  -5  -6  15    0.93    0.52
   5  -6 -15   -0.05    0.38
  -5   6  15    0.92    0.33
  -5   6  15    0.71    0.40
   5   6 -15    0.75    0.44
   4  -6 -15    1.22    0.50
  -4  -6  15    1.58    0.54
  -4   6  15    1.24    0.46
   4   6 -15    0.45    0.45
  -4   6  15    1.33    0.35
   3  -6 -15    0.17    0.37
  -3  -6  15    0.27    0.34
   3   6 -15   -0.33    0.31
  -3   6  15    0.10    0.28
  -2  -6  15    0.24    0.29
   2  -6 -15    0.29    0.36
   2   6 -15    0.27    0.40
  -2   6  15    0.48    0.35
  -1  -6  15    2.25    0.51
   1  -6 -15    2.36    0.66
   1   6 -15    1.94    0.66
   0  -6 -15   13.62    1.51
   0  -6  15   12.45    1.09
   0   6 -15   13.39    1.52
   0   6 -15   12.19    0.51
  -1  -6 -15    8.14    1.18
  -1   6 -15    7.05    1.14
  -1   6 -15    6.31    0.65
  -2  -6 -15    1.55    0.59
  -2   6 -15    1.53    0.43
  -2   6 -15    0.89    0.53
  -3  -6 -15    0.13    0.34
  -3   6 -15    0.31    0.46
  -3   6 -15    0.71    0.39
  -4  -6 -15    0.17    0.39
  -4   6 -15    0.82    0.45
  -4   6 -15    0.90    0.52
  -5  -6 -15   -0.13    0.41
  -5  -6 -15    0.16    0.48
  -5   6 -15   -0.11    0.28
  -5   6 -15   -0.38    0.32
  -6  -6 -15    0.08    0.51
  -6  -6 -15   -0.60    0.46
  -6   6 -15    0.28    0.46
  -6   6 -15    0.47    0.41
  -7  -7  15    0.49    0.62
  -7   7  15    0.67    0.51
  -6  -7  15    0.63    0.55
   6  -7 -15    0.72    0.54
   6   7 -15    1.07    0.55
  -6   7  15    1.59    0.61
   5  -7 -15    0.37    0.43
  -5  -7  15    0.12    0.42
  -5   7  15   -0.10    0.34
   5   7 -15    0.20    0.40
   4  -7 -15   -0.46    0.26
  -4  -7  15    0.36    0.39
   4   7 -15    0.98    0.51
  -4   7  15    0.64    0.46
  -3  -7  15    2.63    0.65
   3  -7 -15    4.58    0.98
  -3   7  15    4.96    0.82
   3   7 -15    4.99    1.04
   2  -7 -15    0.25    0.37
  -2  -7  15   -0.02    0.29
  -2   7  15   -0.03    0.26
   2   7 -15    0.21    0.39
   1  -7 -15    2.67    0.72
  -1  -7  15    2.31    0.53
   1   7 -15    2.83    0.79
   0  -7 -15    0.03    0.32
   0  -7  15   -0.07    0.17
   0   7 -15   -0.27    0.38
  -1  -7 -15    0.85    0.53
  -1   7 -15    0.82    0.28
  -1   7 -15    0.18    0.44
  -2  -7 -15    9.57    1.35
  -2   7 -15    9.54    0.94
  -2   7 -15   11.34    1.54
  -3  -7 -15    4.44    0.91
  -3   7 -15    4.35    0.97
  -3   7 -15    1.94    0.50
  -4  -7 -15    0.83    0.55
  -4   7 -15    0.24    0.44
  -4   7 -15    0.34    0.36
  -5  -7 -15    0.65    0.60
  -5  -7 -15    0.14    0.51
  -5   7 -15    0.11    0.39
  -5   7 -15    0.14    0.45
  -6  -7 -15    0.19    0.54
  -6  -7 -15   -0.70    0.43
  -6   7 -15    0.24    0.49
  -6   7 -15    0.30    0.46
  -6  -8  15   -0.33    0.44
   6  -8 -15   -0.26    0.37
  -6   8  15    0.51    0.52
   6   8 -15    0.37    0.52
  -5  -8  15    0.73    0.51
   5  -8 -15   -0.46    0.30
   5   8 -15    0.05    0.42
  -5   8  15    0.32    0.38
   4  -8 -15    1.46    0.60
  -4  -8  15    0.99    0.54
   4   8 -15    0.93    0.57
  -4   8  15    1.50    0.55
  -3  -8  15    1.04    0.46
   3  -8 -15    0.36    0.49
   3   8 -15   -0.37    0.38
  -3   8  15   -0.27    0.26
   2  -8 -15    1.20    0.59
  -2  -8  15    0.47    0.35
  -2   8  15    0.56    0.42
   2   8 -15    0.45    0.47
   1  -8 -15    0.46    0.46
  -1  -8  15    1.09    0.41
   1   8 -15    1.34    0.65
   0  -8 -15    0.53    0.45
   0   8 -15    0.51    0.49
  -1  -8 -15    1.98    0.69
  -1   8 -15    1.39    0.67
  -2  -8 -15    7.43    1.23
  -2   8 -15    9.81    0.92
  -2   8 -15    7.24    1.27
  -3  -8 -15   -0.18    0.43
  -3   8 -15    0.68    0.36
  -3   8 -15    1.03    0.62
  -4  -8 -15    0.73    0.52
  -4   8 -15    0.32    0.51
  -4   8 -15    0.55    0.38
  -5  -8 -15   -0.10    0.50
  -5  -8 -15   -0.08    0.49
  -5   8 -15    0.60    0.46
  -5   8 -15    0.55    0.53
  -6  -9  15    0.58    0.61
   6  -9 -15   -0.41    0.46
   6   9 -15    0.55    0.51
  -6   9  15    0.04    0.43
   5  -9 -15    0.74    0.64
  -5  -9  15    2.12    0.72
   5   9 -15    1.61    0.72
  -5   9  15    1.18    0.57
  -4  -9  15    0.21    0.44
   4  -9 -15   -0.01    0.42
   4   9 -15    0.04    0.46
  -4   9  15   -0.19    0.32
   3  -9 -15    1.25    0.62
  -3  -9  15    0.73    0.46
  -3   9  15    0.85    0.46
   3   9 -15    0.09    0.45
  -2  -9  15    2.48    0.59
   2  -9 -15    0.93    0.62
  -2   9  15    1.10    0.52
   2   9 -15    1.79    0.71
  -1  -9  15    1.26    0.50
   1  -9 -15   -0.14    0.39
   1   9 -15    1.10    0.64
   0  -9 -15    1.45    0.67
   0   9 -15    3.10    0.94
  -1  -9 -15    5.85    1.13
  -1   9 -15    6.60    1.30
  -2  -9 -15    2.61    0.79
  -2   9 -15    0.68    0.59
  -3  -9 -15    0.28    0.51
  -3   9 -15    0.71    0.62
  -3   9 -15    1.09    0.43
  -4  -9 -15    0.08    0.41
  -4   9 -15    0.60    0.43
  -4   9 -15    0.59    0.60
  -5 -10  15    1.45    0.66
   5 -10 -15   -0.44    0.40
   5  10 -15    1.14    0.78
  -5  10  15    1.09    0.56
  -4 -10  15    0.35    0.45
   4 -10 -15    0.51    0.61
   4  10 -15    0.15    0.51
  -4  10  15    0.88    0.53
  -3 -10  15   -0.28    0.27
   3 -10 -15    0.43    0.54
  -3  10  15    0.15    0.39
   3  10 -15   -0.19    0.38
   2 -10 -15    1.89    0.74
  -2 -10  15    2.49    0.62
   2  10 -15    0.80    0.65
   1 -10 -15    8.32    1.46
  -1 -10  15    6.24    0.93
   1  10 -15    6.22    1.31
   0 -10 -15    4.31    1.11
   0  10 -15    6.52    1.34
  -1 -10 -15    1.82    0.74
  -1  10 -15    1.71    0.83
  -2 -10 -15   -0.12    0.41
  -2  10 -15    0.51    0.55
  -3 -10 -15    0.22    0.48
  -3  10 -15   -0.37    0.41
  -3 -11  15    1.40    0.56
   3 -11 -15    0.94    0.65
  -3  11  15    0.40    0.50
   3  11 -15    1.09    0.68
   2 -11 -15    0.07    0.49
  -2 -11  15    0.32    0.38
   2  11 -15   -0.11    0.64
   1 -11 -15   -0.25    0.50
  -1 -11  15    0.25    0.36
   1  11 -15    0.27    0.60
   0 -11 -15    5.89    1.26
   0  11 -15    5.19    1.30
  -1 -11 -15    2.39    0.83
  -1  11 -15    1.46    0.84
  -2 -11 -15    0.25    0.54
  -2  11 -15    0.03    0.58
   1 -12 -15    0.58    0.68
  -1 -12  15    0.64    0.44
   1  12 -15    0.29    0.57
   0 -12 -15    0.29    0.67
   0  12 -15    0.24    0.57
  -8   0  16    0.28    0.46
  -8   0  16   -0.16    0.35
  -7   0  16    0.46    0.44
  -7   0  16   -0.24    0.33
  -6   0  16   35.76    1.60
   6   0 -16   35.19    1.74
  -6   0  16   32.02    1.89
  -5   0  16    0.02    0.25
   5   0 -16   -0.81    0.30
  -5   0  16    0.22    0.27
  -4   0  16   30.00    1.53
  -4   0  16   30.10    1.22
   4   0 -16   26.90    1.59
  -3   0  16   -0.14    0.18
  -3   0  16   -0.06    0.20
   3   0 -16    0.41    0.46
  -2   0  16    0.62    0.28
   2   0 -16    0.55    0.50
   1   0 -16    0.00    0.43
  -1   0  16    0.19    0.21
   0   0 -16   -0.21    0.39
  -1   0 -16   -0.04    0.48
  -2   0 -16   35.74    1.97
  -2   0 -16   36.61    1.68
  -3   0 -16   -0.46    0.22
  -3   0 -16   -0.19    0.40
  -4   0 -16    2.69    0.74
  -4   0 -16    1.70    0.63
  -5   0 -16    0.08    0.43
  -5   0 -16    0.47    0.48
  -6   0 -16   -0.49    0.45
  -6   0 -16    1.08    0.47
  -7   0 -16   -0.68    0.42
  -8  -1  16    0.34    0.54
  -8  -1  16    0.37    0.41
  -8   1  16    0.21    0.45
  -8   1  16    0.50    0.48
  -7  -1  16    1.11    0.54
  -7  -1  16    0.01    0.32
  -7   1  16    0.70    0.49
  -7   1  16    1.88    0.60
  -6  -1  16   10.65    1.35
  -6  -1  16    9.92    0.97
   6  -1 -16   10.03    1.13
  -6   1  16    7.36    1.05
  -6   1  16   10.22    1.08
   6   1 -16    8.81    1.03
   5  -1 -16    1.16    0.57
  -5  -1  16    0.89    0.41
  -5  -1  16    0.87    0.33
   5   1 -16    1.69    0.56
  -5   1  16    1.25    0.41
  -5   1  16    0.13    0.28
   4  -1 -16    0.84    0.52
  -4  -1  16    0.28    0.22
  -4  -1  16    0.26    0.28
  -4   1  16    0.60    0.29
  -4   1  16    0.66    0.33
   4   1 -16    0.63    0.50
  -3  -1  16    5.17    0.71
  -3  -1  16    5.33    0.52
   3  -1 -16    5.48    0.92
   3   1 -16    6.51    0.99
  -3   1  16    5.64    0.73
  -3   1  16    6.71    0.69
  -2  -1  16    0.20    0.24
   2  -1 -16    0.41    0.46
   2   1 -16   -0.10    0.37
  -2   1  16    0.29    0.24
  -1  -1  16    2.07    0.44
   1  -1 -16    1.66    0.62
   1   1 -16    1.77    0.62
   0  -1 -16    1.67    0.66
   0   1 -16    2.13    0.64
  -1  -1 -16   -0.04    0.41
  -1   1 -16    0.80    0.53
  -1   1 -16    0.26    0.28
  -2  -1 -16    1.12    0.62
  -2   1 -16    0.48    0.52
  -2   1 -16    0.50    0.37
  -3  -1 -16    0.09    0.48
  -3  -1 -16   -0.23    0.26
  -3   1 -16   -0.05    0.49
  -4  -1 -16   13.92    1.53
  -4  -1 -16   13.16    1.49
  -4   1 -16   10.19    1.25
  -4   1 -16   11.64    1.36
  -5  -1 -16    5.55    0.96
  -5  -1 -16    4.36    0.98
  -5   1 -16    5.33    0.88
  -5   1 -16    4.48    0.95
  -6  -1 -16    0.59    0.51
  -6  -1 -16    0.47    0.50
  -6   1 -16    0.71    0.58
  -6   1 -16    0.92    0.46
  -7  -1 -16    1.55    0.79
  -7   1 -16    0.74    0.64
  -8  -2  16    0.48    0.52
  -8  -2  16    0.55    0.42
  -8   2  16    0.20    0.43
  -8   2  16    0.11    0.41
  -7  -2  16    0.44    0.34
  -7  -2  16    0.31    0.46
  -7   2  16    0.06    0.40
  -7   2  16    0.77    0.52
  -6  -2  16    8.00    1.16
  -6  -2  16    9.73    0.92
   6  -2 -16    7.34    1.03
   6   2 -16    8.46    1.03
  -6   2  16   10.49    1.18
  -6   2  16    7.64    0.97
  -5  -2  16    6.17    0.65
   5  -2 -16    6.40    1.03
  -5  -2  16    6.44    1.01
  -5   2  16    5.91    0.80
   5   2 -16    4.77    0.82
  -5   2  16    4.93    0.77
  -4  -2  16    3.57    0.42
  -4  -2  16    2.22    0.57
   4  -2 -16    3.32    0.75
  -4   2  16    4.58    0.65
  -4   2  16    4.17    0.65
   4   2 -16    4.78    0.85
  -3  -2  16    0.07    0.23
   3  -2 -16   -0.23    0.39
  -3   2  16    0.19    0.26
   3   2 -16    0.16    0.46
  -3   2  16    0.19    0.22
  -2  -2  16    0.41    0.28
   2  -2 -16    0.38    0.39
  -2   2  16    0.74    0.29
   2   2 -16    0.33    0.47
  -2   2  16    1.00    0.31
  -1  -2  16    0.93    0.33
   1  -2 -16    1.10    0.51
   1   2 -16    0.69    0.44
   0  -2 -16    2.07    0.62
   0   2 -16    1.34    0.33
   0   2 -16    0.72    0.51
  -1  -2 -16    0.63    0.45
  -1   2 -16    1.05    0.51
  -1   2 -16   -0.13    0.17
  -2  -2 -16    1.21    0.57
  -2   2 -16    0.92    0.52
  -2   2 -16    1.13    0.45
  -3  -2 -16   -0.25    0.29
  -3  -2 -16   -1.04    0.40
  -3   2 -16   -0.39    0.26
  -3   2 -16    0.24    0.44
  -4  -2 -16    3.29    0.84
  -4  -2 -16    5.51    1.01
  -4   2 -16    6.29    1.00
  -4   2 -16    4.74    0.92
  -5  -2 -16    0.06    0.43
  -5  -2 -16    0.32    0.57
  -5   2 -16    0.10    0.39
  -5   2 -16    0.49    0.43
  -6  -2 -16    0.41    0.54
  -6  -2 -16    1.52    0.74
  -6   2 -16    0.15    0.35
  -6   2 -16    0.01    0.40
  -7  -2 -16   -0.24    0.47
  -7   2 -16   -0.40    0.44
  -8  -3  16   -0.14    0.39
  -8   3  16    0.04    0.40
  -8   3  16    0.57    0.50
  -7  -3  16    5.89    1.13
  -7   3  16    7.16    1.07
  -7   3  16    5.34    0.94
  -6  -3  16    0.13    0.26
  -6  -3  16   -0.42    0.30
   6  -3 -16   -0.15    0.37
  -6   3  16    0.13    0.32
  -6   3  16    0.05    0.36
   6   3 -16    0.26    0.34
   5  -3 -16   -0.04    0.44
  -5  -3  16    0.20    0.36
  -5  -3  16    0.04    0.20
  -5   3  16   -0.02    0.25
   5   3 -16    0.00    0.29
  -5   3  16    0.17    0.28
  -4  -3  16    7.86    0.47
  -4  -3  16    6.83    0.95
   4  -3 -16    7.87    1.11
  -4   3  16    9.46    0.95
   4   3 -16    6.78    1.01
  -4   3  16    8.63    0.91
  -3  -3  16    3.27    0.61
   3  -3 -16    3.22    0.76
  -3   3  16    2.45    0.47
   3   3 -16    2.45    0.68
  -3   3  16    2.27    0.48
   2  -3 -16    3.69    0.77
  -2  -3  16    3.95    0.66
  -2   3  16    3.21    0.56
   2   3 -16    3.26    0.28
   2   3 -16    2.74    0.70
   1  -3 -16    0.72    0.41
  -1  -3  16    0.95    0.36
   1   3 -16    1.09    0.56
   1   3 -16    1.87    0.28
   0  -3 -16    6.05    0.92
   0   3 -16    6.80    1.03
   0   3 -16    7.10    0.64
  -1  -3 -16    5.98    0.99
  -1   3 -16    5.66    0.69
  -1   3 -16    5.78    0.99
  -2  -3 -16    2.68    0.71
  -2   3 -16    2.26    0.55
  -2   3 -16    1.57    0.58
  -3  -3 -16    9.59    1.26
  -3   3 -16    9.02    1.18
  -3   3 -16   10.27    1.16
  -4  -3 -16    3.91    0.96
  -4  -3 -16    4.33    0.93
  -4   3 -16    5.17    0.92
  -4   3 -16    5.03    0.90
  -5  -3 -16    1.71    0.68
  -5  -3 -16    0.69    0.58
  -5   3 -16    0.82    0.47
  -5   3 -16    0.08    0.39
  -6  -3 -16    1.54    0.69
  -6  -3 -16    1.52    0.74
  -6   3 -16    0.75    0.55
  -6   3 -16    1.77    0.59
  -7  -3 -16    0.56    0.68
  -7   3 -16    0.54    0.56
  -8  -4  16    0.11    0.50
  -8   4  16    0.43    0.48
  -8   4  16    0.38    0.42
  -7  -4  16   -0.48    0.33
  -7   4  16   -0.41    0.32
  -7   4  16    0.18    0.35
   6  -4 -16   -0.50    0.24
  -6  -4  16   -0.06    0.37
   6   4 -16    0.71    0.39
  -6   4  16    0.27    0.32
  -6   4  16    0.46    0.38
  -5  -4  16    7.72    1.11
   5  -4 -16    5.58    0.94
  -5   4  16    6.08    0.77
  -5   4  16    7.12    0.93
   5   4 -16    7.52    1.08
  -4  -4  16    6.42    0.94
   4  -4 -16    6.36    1.00
   4   4 -16    7.56    1.08
  -4   4  16    6.86    0.77
  -4   4  16    8.99    0.98
   3  -4 -16    1.71    0.58
  -3  -4  16    1.06    0.41
  -3   4  16    0.79    0.31
  -3   4  16    0.43    0.29
   3   4 -16    0.95    0.48
   2  -4 -16    6.58    1.03
  -2  -4  16    7.34    0.87
  -2   4  16    6.98    0.83
   2   4 -16    8.10    1.10
   1  -4 -16    2.20    0.63
  -1  -4  16    1.61    0.44
   1   4 -16    1.03    0.52
   1   4 -16    1.68    0.16
   1   4 -16    1.47    0.16
   0  -4 -16    0.17    0.33
   0   4 -16    0.36    0.21
   0   4 -16   -0.33    0.28
  -1  -4 -16    0.46    0.42
  -1   4 -16    0.09    0.36
  -1   4 -16    0.73    0.31
  -2  -4 -16    4.05    0.81
  -2   4 -16    2.85    0.57
  -2   4 -16    4.79    0.92
  -3  -4 -16   15.52    1.59
  -3   4 -16   17.05    1.65
  -3   4 -16   16.64    1.41
  -4  -4 -16    0.59    0.57
  -4  -4 -16   -0.20    0.44
  -4   4 -16    0.06    0.34
  -4   4 -16    1.13    0.55
  -5  -4 -16    0.27    0.49
  -5  -4 -16    0.35    0.61
  -5   4 -16    1.19    0.53
  -5   4 -16    0.35    0.47
  -6  -4 -16    0.68    0.63
  -6  -4 -16    0.46    0.52
  -6   4 -16    0.24    0.40
  -6   4 -16   -0.46    0.30
  -7  -5  16    1.63    0.71
  -7   5  16    1.81    0.68
  -7   5  16    0.05    0.26
  -6  -5  16    0.17    0.42
   6  -5 -16   -0.02    0.41
   6   5 -16    0.40    0.25
  -6   5  16    0.73    0.46
  -6   5  16    0.21    0.31
  -5  -5  16    3.35    0.83
   5  -5 -16    4.01    0.83
  -5   5  16    5.09    0.69
  -5   5  16    5.16    0.87
   5   5 -16    5.09    0.92
  -4  -5  16    0.23    0.33
   4  -5 -16    0.15    0.39
   4   5 -16    0.45    0.39
  -4   5  16    0.06    0.33
  -4   5  16    0.57    0.31
  -3  -5  16    4.43    0.77
   3  -5 -16    7.03    1.05
   3   5 -16    3.45    0.83
  -3   5  16    4.78    0.76
   2  -5 -16    1.12    0.52
  -2  -5  16    0.86    0.38
  -2   5  16    1.21    0.41
   2   5 -16    1.56    0.59
   1  -5 -16    6.00    1.00
  -1  -5  16    4.82    0.74
   1   5 -16    5.30    0.96
   0  -5 -16    1.20    0.53
   0   5 -16    0.75    0.21
   0   5 -16    0.15    0.42
  -1  -5 -16   -0.07    0.29
  -1   5 -16    0.06    0.19
  -1   5 -16   -0.28    0.31
  -2  -5 -16    8.15    1.15
  -2   5 -16    9.41    0.96
  -2   5 -16    4.64    0.92
  -3  -5 -16    3.82    0.84
  -3   5 -16    5.37    0.99
  -3   5 -16    5.71    0.86
  -4  -5 -16    2.67    0.79
  -4   5 -16    2.30    0.71
  -4   5 -16    1.44    0.56
  -5  -5 -16    0.44    0.59
  -5  -5 -16    2.29    0.77
  -5   5 -16    3.09    0.81
  -5   5 -16    3.35    0.81
  -6  -5 -16   -0.97    0.47
  -6  -5 -16   -0.65    0.43
  -6   5 -16    0.50    0.50
  -6   5 -16    0.22    0.43
  -7  -6  16   -0.22    0.40
  -7   6  16    0.20    0.45
  -6  -6  16    1.29    0.61
   6  -6 -16    1.54    0.64
  -6   6  16    1.00    0.50
   6   6 -16    2.58    0.73
   5  -6 -16   -0.20    0.31
  -5  -6  16    0.13    0.43
  -5   6  16   -0.10    0.25
   5   6 -16    0.53    0.42
  -5   6  16    0.17    0.36
  -4  -6  16    3.86    0.84
   4  -6 -16    5.32    0.98
   4   6 -16    6.19    1.07
  -4   6  16    4.45    0.82
   3  -6 -16   13.76    1.54
  -3  -6  16   15.64    1.41
  -3   6  16   13.09    1.28
   3   6 -16   15.39    1.68
  -2  -6  16    3.54    0.69
   2  -6 -16    4.60    0.90
   2   6 -16    3.73    0.85
  -2   6  16    2.76    0.63
   1  -6 -16    2.39    0.67
  -1  -6  16    1.56    0.48
   1   6 -16    1.82    0.65
   0  -6 -16    3.33    0.78
   0   6 -16    3.39    0.83
   0   6 -16    4.15    0.35
  -1  -6 -16    5.47    1.01
  -1   6 -16    5.35    0.61
  -1   6 -16    4.66    0.96
  -2  -6 -16    4.97    0.99
  -2   6 -16    7.71    0.86
  -2   6 -16    6.30    1.11
  -3  -6 -16    0.37    0.49
  -3   6 -16    1.05    0.56
  -3   6 -16    0.12    0.23
  -4  -6 -16    0.27    0.42
  -4   6 -16    0.80    0.46
  -4   6 -16    1.68    0.63
  -5  -6 -16   -0.19    0.48
  -5  -6 -16    0.64    0.61
  -5   6 -16    0.65    0.47
  -5   6 -16    0.46    0.39
  -6  -6 -16    0.33    0.60
  -6  -6 -16    1.14    0.71
  -6   6 -16    1.72    0.66
  -6   6 -16    1.39    0.70
  -7  -7  16    1.32    0.65
  -7   7  16   -0.19    0.40
  -6  -7  16    1.53    0.67
   6  -7 -16    1.34    0.55
  -6   7  16    1.28    0.52
   6   7 -16    1.72    0.70
  -5  -7  16    0.61    0.47
   5  -7 -16    0.57    0.50
  -5   7  16    0.61    0.42
   5   7 -16    0.12    0.38
   4  -7 -16    0.46    0.47
  -4  -7  16    1.32    0.52
  -4   7  16    2.32    0.66
   4   7 -16    0.75    0.55
   3  -7 -16    0.31    0.42
  -3  -7  16   -0.16    0.30
   3   7 -16    0.18    0.42
  -3   7  16    0.27    0.34
   2  -7 -16    4.64    0.97
  -2  -7  16    4.70    0.78
   2   7 -16    4.14    0.98
  -2   7  16    4.13    0.77
  -1  -7  16    0.09    0.25
   1  -7 -16   -0.16    0.32
   1   7 -16    0.42    0.48
   0  -7 -16    5.10    0.98
   0   7 -16    3.01    0.87
  -1  -7 -16    1.61    0.66
  -1   7 -16    1.35    0.34
  -1   7 -16    1.77    0.68
  -2  -7 -16    3.92    0.89
  -2   7 -16    3.40    0.59
  -2   7 -16    3.66    0.91
  -3  -7 -16    0.16    0.40
  -3   7 -16    0.39    0.47
  -3   7 -16    0.32    0.30
  -4  -7 -16    0.14    0.41
  -4   7 -16    0.79    0.55
  -4   7 -16   -0.10    0.32
  -5  -7 -16    0.24    0.53
  -5  -7 -16    0.29    0.51
  -5   7 -16    1.10    0.55
  -5   7 -16    0.72    0.57
   6  -8 -16    1.32    0.65
  -6  -8  16   -0.11    0.40
   6   8 -16    0.56    0.60
  -6   8  16    1.79    0.66
  -5  -8  16    0.21    0.36
   5  -8 -16   -0.33    0.38
   5   8 -16   -0.02    0.42
  -5   8  16   -0.02    0.35
   4  -8 -16    0.05    0.44
  -4  -8  16    0.99    0.48
  -4   8  16    0.31    0.39
   4   8 -16   -0.07    0.32
  -3  -8  16    6.28    1.01
   3  -8 -16    5.45    1.10
  -3   8  16    6.49    0.95
   3   8 -16    6.02    1.16
   2  -8 -16    5.62    1.10
  -2  -8  16    3.15    0.64
  -2   8  16    2.95    0.74
   2   8 -16    2.73    0.84
   1  -8 -16    0.18    0.38
  -1  -8  16    0.19    0.31
   1   8 -16   -0.21    0.36
   0  -8 -16    3.69    0.93
   0   8 -16    2.48    0.79
  -1  -8 -16    0.25    0.44
  -1   8 -16   -0.13    0.36
  -2  -8 -16    1.96    0.72
  -2   8 -16    3.46    0.59
  -2   8 -16    3.36    0.91
  -3  -8 -16    1.44    0.64
  -3   8 -16    2.67    0.85
  -3   8 -16    1.87    0.51
  -4  -8 -16   -0.05    0.41
  -4   8 -16    0.70    0.56
  -4   8 -16    0.31    0.39
  -5  -8 -16   -0.46    0.48
  -5  -8 -16    0.36    0.56
  -5   8 -16    0.13    0.54
  -5   8 -16    0.78    0.47
  -5  -9  16    0.14    0.38
   5  -9 -16   -0.01    0.50
   5   9 -16   -0.52    0.44
  -5   9  16   -0.18    0.37
   4  -9 -16    0.30    0.43
  -4  -9  16    0.02    0.41
  -4   9  16    0.30    0.41
   4   9 -16   -0.18    0.37
   3  -9 -16    1.06    0.61
  -3  -9  16    1.56    0.57
  -3   9  16    1.30    0.55
   3   9 -16    0.70    0.60
   2  -9 -16    6.56    1.23
  -2  -9  16    6.27    0.93
   2   9 -16    6.38    1.25
  -1  -9  16    1.18    0.45
   1  -9 -16    0.76    0.57
   1   9 -16    0.88    0.61
   0  -9 -16    1.88    0.73
   0   9 -16    0.32    0.44
  -1  -9 -16    9.44    1.44
  -1   9 -16   10.37    1.61
  -2  -9 -16    0.92    0.61
  -2   9 -16    0.11    0.47
  -3  -9 -16    0.22    0.52
  -3   9 -16   -0.15    0.43
  -4  -9 -16   -0.42    0.45
  -4   9 -16   -0.14    0.31
  -4   9 -16    0.10    0.60
  -4 -10  16    0.06    0.39
   4 -10 -16    0.87    0.61
   4  10 -16    0.00    0.52
  -4  10  16    0.15    0.42
  -3 -10  16    0.19    0.38
   3 -10 -16   -0.18    0.42
  -3  10  16   -0.18    0.36
   3  10 -16    0.35    0.59
   2 -10 -16    0.06    0.40
  -2 -10  16    0.77    0.45
   2  10 -16    0.03    0.50
  -1 -10  16   -0.41    0.27
   1 -10 -16   -0.54    0.32
   1  10 -16    0.74    0.70
   0 -10 -16    5.05    1.12
   0  10 -16    4.90    1.26
  -1 -10 -16    0.49    0.56
  -1  10 -16    0.53    0.66
  -2 -10 -16    0.03    0.48
  -2  10 -16    0.93    0.74
  -3 -10 -16    0.57    0.60
  -3  10 -16    0.85    0.69
   3 -11 -16    0.33    0.59
  -3 -11  16    0.01    0.42
   3  11 -16    0.02    0.62
  -3  11  16    0.37    0.45
   2 -11 -16    0.87    0.77
  -2 -11  16    0.57    0.42
   2  11 -16    1.00    0.73
   1 -11 -16    0.34    0.59
  -1 -11  16    1.19    0.50
   1  11 -16    1.88    0.88
   0 -11 -16    0.99    0.65
   0  11 -16    1.92    0.88
  -1 -11 -16    5.32    1.20
  -1  11 -16    2.39    0.91
  -2 -11 -16    0.86    0.61
  -2  11 -16    1.74    0.82
  -8   0  17   -0.21    0.35
  -8   0  17   -0.08    0.36
  -7   0  17    8.23    1.19
  -7   0  17    8.77    1.02
  -6   0  17   -0.06    0.28
   6   0 -17   -0.14    0.35
  -6   0  17   -0.15    0.27
  -5   0  17   11.29    0.97
   5   0 -17   10.51    1.22
  -5   0  17    9.67    1.13
   4   0 -17    0.47    0.43
  -4   0  17   -0.24    0.25
  -4   0  17    0.11    0.24
  -3   0  17    6.66    0.65
   3   0 -17    7.22    1.07
  -3   0  17    5.91    0.76
  -2   0  17   -0.24    0.21
   2   0 -17   -0.06    0.46
   1   0 -17    1.00    0.62
   0   0 -17   -0.13    0.42
  -1   0 -17   18.65    1.75
  -2   0 -17   -0.18    0.42
  -2   0 -17   -0.18    0.25
  -3   0 -17    1.15    0.57
  -3   0 -17    2.00    0.62
  -4   0 -17   -0.17    0.42
  -4   0 -17    0.01    0.35
  -5   0 -17    2.06    0.66
  -5   0 -17    2.12    0.79
  -6   0 -17    0.03    0.38
  -6   0 -17   -0.39    0.45
  -7   0 -17   -0.32    0.46
  -8  -1  17   -0.17    0.40
  -8  -1  17    0.24    0.47
  -8   1  17    1.18    0.65
  -8   1  17   -0.23    0.36
  -7  -1  17    3.21    0.66
  -7  -1  17    3.48    0.85
  -7   1  17    3.26    0.73
  -7   1  17    3.09    0.77
  -6  -1  17    1.18    0.56
  -6  -1  17    1.25    0.44
   6  -1 -17    1.20    0.55
   6   1 -17    0.60    0.43
  -6   1  17    1.01    0.46
  -6   1  17    2.18    0.65
  -5  -1  17    6.91    0.72
   5  -1 -17    4.22    0.88
  -5  -1  17    4.15    0.82
   5   1 -17    4.38    0.82
  -5   1  17    5.48    0.85
  -5   1  17    5.77    0.74
  -4  -1  17   15.62    1.36
   4  -1 -17   13.95    1.49
  -4  -1  17   12.99    0.75
   4   1 -17   14.43    1.44
  -4   1  17   13.60    0.90
  -4   1  17   14.29    1.23
  -3  -1  17    4.83    0.72
   3  -1 -17    2.35    0.69
  -3   1  17    5.47    0.64
  -3   1  17    5.06    0.72
   3   1 -17    4.22    0.85
  -2  -1  17    8.13    0.87
   2  -1 -17    7.78    1.13
   2   1 -17    9.12    1.18
  -2   1  17    9.97    0.96
  -1  -1  17    2.63    0.51
   1  -1 -17    1.35    0.66
   1   1 -17    3.06    0.76
   0  -1 -17    0.67    0.51
   0   1 -17    0.83    0.57
  -1  -1 -17   31.01    1.94
  -1   1 -17   29.34    1.78
  -1   1 -17   26.32    1.30
  -2  -1 -17    1.53    0.69
  -2   1 -17    2.98    0.64
  -2   1 -17    1.53    0.63
  -3  -1 -17    2.79    0.80
  -3  -1 -17    4.02    0.86
  -3   1 -17    3.27    0.74
  -3   1 -17    3.81    0.88
  -4  -1 -17   -0.05    0.44
  -4  -1 -17   -0.34    0.47
  -4   1 -17    0.01    0.38
  -4   1 -17   -0.36    0.34
  -5  -1 -17    2.39    0.77
  -5  -1 -17    2.90    0.78
  -5   1 -17    2.17    0.65
  -5   1 -17    1.87    0.71
  -6  -1 -17   -0.18    0.39
  -6  -1 -17    0.36    0.63
  -6   1 -17    0.02    0.39
  -6   1 -17    0.31    0.47
  -7  -1 -17    0.52    0.64
  -7   1 -17    0.82    0.69
  -8  -2  17    3.58    0.96
  -8   2  17    3.37    0.83
  -8   2  17    2.66    0.74
  -7  -2  17    5.79    1.09
  -7  -2  17    2.93    0.62
  -7   2  17    4.12    0.81
  -7   2  17    2.76    0.70
  -6  -2  17    2.02    0.63
   6  -2 -17    0.89    0.57
  -6  -2  17    1.05    0.37
  -6   2  17    1.19    0.50
  -6   2  17    1.97    0.55
   6   2 -17    1.69    0.54
   5  -2 -17   15.36    1.57
  -5  -2  17   19.53    1.68
  -5  -2  17   20.49    0.95
  -5   2  17   19.78    1.28
  -5   2  17   21.44    1.23
   5   2 -17   22.11    1.44
  -4  -2  17    0.37    0.35
  -4  -2  17    0.24    0.19
   4  -2 -17    0.25    0.51
  -4   2  17    0.05    0.23
   4   2 -17    0.40    0.40
  -4   2  17   -0.10    0.19
  -3  -2  17    1.72    0.47
   3  -2 -17    2.19    0.73
  -3   2  17    0.67    0.33
  -3   2  17    1.01    0.35
   3   2 -17    0.89    0.54
  -2  -2  17    3.56    0.60
   2  -2 -17    4.41    0.89
   2   2 -17    3.35    0.78
  -2   2  17    2.55    0.50
  -1  -2  17    0.66    0.31
   1  -2 -17    0.52    0.46
   1   2 -17    0.33    0.50
   0  -2 -17    1.08    0.56
   0   2 -17    0.72    0.30
   0   2 -17    0.49    0.51
  -1  -2 -17    1.19    0.58
  -1   2 -17    1.32    0.56
  -1   2 -17    0.65    0.32
  -2  -2 -17    2.27    0.74
  -2   2 -17    1.16    0.44
  -2   2 -17    1.75    0.62
  -3  -2 -17    0.26    0.58
  -3  -2 -17    0.05    0.38
  -3   2 -17   -0.43    0.34
  -3   2 -17   -0.12    0.33
  -4  -2 -17    6.97    1.14
  -4  -2 -17    6.45    1.19
  -4   2 -17    3.82    0.84
  -4   2 -17    6.08    1.03
  -5  -2 -17    0.56    0.61
  -5  -2 -17    1.51    0.70
  -5   2 -17    1.03    0.56
  -5   2 -17    0.79    0.59
  -6  -2 -17    0.25    0.49
  -6  -2 -17   -0.24    0.46
  -6   2 -17    0.30    0.48
  -6   2 -17    0.43    0.41
  -8  -3  17    0.27    0.59
  -8   3  17    1.76    0.65
  -8   3  17    1.86    0.65
  -7  -3  17   -0.23    0.33
  -7   3  17    1.01    0.49
  -7   3  17    0.06    0.35
   6  -3 -17   -0.49    0.29
  -6  -3  17    0.77    0.49
  -6   3  17    0.40    0.35
  -6   3  17    0.56    0.37
   6   3 -17    0.89    0.41
   5  -3 -17    1.25    0.59
  -5  -3  17    0.14    0.38
  -5  -3  17    0.72    0.26
  -5   3  17    1.49    0.46
   5   3 -17    1.03    0.47
  -5   3  17    0.82    0.37
   4  -3 -17   22.46    1.54
  -4  -3  17   25.58    1.51
  -4  -3  17   23.14    0.81
   4   3 -17   24.65    1.60
  -4   3  17   22.51    1.25
  -4   3  17   24.21    1.26
   3  -3 -17    2.27    0.66
  -3  -3  17    1.66    0.48
  -3   3  17    2.10    0.46
   3   3 -17    2.39    0.68
  -3   3  17    1.70    0.42
   2  -3 -17    6.27    0.98
  -2  -3  17    4.40    0.68
   2   3 -17    5.01    0.38
   2   3 -17    2.97    0.72
   1  -3 -17   -0.20    0.30
  -1  -3  17   -0.01    0.21
   1   3 -17   -0.66    0.26
   1   3 -17   -0.10    0.15
   0  -3 -17    2.91    0.70
   0   3 -17    4.07    0.84
   0   3 -17    3.70    0.49
  -1  -3 -17    9.77    1.22
  -1   3 -17    8.05    0.82
  -1   3 -17    7.79    1.13
  -2  -3 -17    2.71    0.78
  -2   3 -17    1.58    0.62
  -2   3 -17    2.40    0.56
  -3  -3 -17   15.25    1.63
  -3   3 -17   16.18    1.48
  -3   3 -17   14.14    1.53
  -4  -3 -17   -0.12    0.54
  -4  -3 -17    0.09    0.38
  -4   3 -17    0.84    0.47
  -4   3 -17    0.64    0.41
  -5  -3 -17   10.24    1.48
  -5  -3 -17    7.33    1.28
  -5   3 -17    7.39    1.17
  -5   3 -17    8.04    1.18
  -6  -3 -17    1.04    0.66
  -6  -3 -17   -0.12    0.60
  -6   3 -17    0.39    0.39
  -6   3 -17   -0.03    0.43
  -7  -4  17    0.14    0.39
  -7   4  17    0.19    0.43
  -7   4  17    0.28    0.36
  -6  -4  17    0.86    0.50
   6  -4 -17    0.37    0.51
  -6   4  17    0.89    0.47
   6   4 -17    0.49    0.28
  -6   4  17    1.05    0.40
  -5  -4  17    3.41    0.77
   5  -4 -17    4.12    0.86
   5   4 -17    4.24    0.81
  -5   4  17    4.82    0.70
  -5   4  17    5.93    0.89
   4  -4 -17    0.25    0.46
  -4  -4  17    0.21    0.36
  -4   4  17    0.20    0.27
  -4   4  17    0.10    0.30
   4   4 -17   -0.10    0.32
  -3  -4  17    4.40    0.77
   3  -4 -17    5.95    0.98
   3   4 -17    2.88    0.74
  -3   4  17    3.59    0.57
  -3   4  17    4.64    0.70
  -2  -4  17    6.06    0.81
   2  -4 -17    5.66    0.96
   2   4 -17    6.61    1.08
   1  -4 -17    5.10    0.93
  -1  -4  17    4.13    0.67
   1   4 -17    4.89    0.30
   1   4 -17    4.76    0.91
   0  -4 -17    2.22    0.65
   0   4 -17    3.13    0.79
   0   4 -17    3.21    0.43
  -1  -4 -17   -0.02    0.39
  -1   4 -17    0.22    0.25
  -1   4 -17    0.14    0.43
  -2  -4 -17   -0.34    0.33
  -2   4 -17    0.34    0.44
  -2   4 -17    0.00    0.26
  -3  -4 -17    0.13    0.45
  -3   4 -17    0.36    0.47
  -3   4 -17   -0.20    0.24
  -4  -4 -17   13.34    1.51
  -4  -4 -17   14.09    1.62
  -4   4 -17   17.32    1.62
  -4   4 -17   15.96    1.64
  -5  -4 -17    1.79    0.83
  -5  -4 -17    3.05    0.92
  -5   4 -17    3.13    0.82
  -5   4 -17    3.17    0.79
  -6  -4 -17    0.43    0.55
  -6  -4 -17   -0.19    0.58
  -6   4 -17    0.65    0.47
  -6   4 -17    1.10    0.55
  -7  -5  17    1.66    0.71
  -7   5  17    3.33    0.81
   6  -5 -17    5.09    0.97
  -6  -5  17    4.86    1.03
   6   5 -17    5.47    0.96
  -6   5  17    5.03    0.88
  -5  -5  17    0.52    0.46
   5  -5 -17   -0.02    0.39
   5   5 -17    1.56    0.59
  -5   5  17    0.29    0.22
  -5   5  17    1.40    0.50
  -4  -5  17   -0.01    0.35
   4  -5 -17    0.48    0.51
  -4   5  17    0.02    0.15
   4   5 -17    0.62    0.46
  -4   5  17    0.25    0.37
  -3  -5  17    1.05    0.45
   3  -5 -17    2.88    0.74
  -3   5  17    2.75    0.59
   3   5 -17    4.22    0.92
   2  -5 -17    0.65    0.44
  -2  -5  17    1.31    0.46
   2   5 -17    2.00    0.69
  -2   5  17    0.97    0.43
  -1  -5  17    3.35    0.61
   1  -5 -17    4.20    0.85
   1   5 -17    2.07    0.69
   0  -5 -17    1.64    0.59
   0   5 -17    1.72    0.67
   0   5 -17    2.04    0.31
  -1  -5 -17    1.86    0.69
  -1   5 -17    2.91    0.48
  -1   5 -17    1.89    0.66
  -2  -5 -17    3.59    0.87
  -2   5 -17    4.49    0.68
  -2   5 -17    4.90    0.97
  -3  -5 -17    0.14    0.44
  -3   5 -17   -0.13    0.32
  -3   5 -17    0.32    0.33
  -4  -5 -17    1.89    0.78
  -4   5 -17    3.12    0.77
  -4   5 -17    3.68    0.87
  -5  -5 -17    0.79    0.63
  -5  -5 -17    0.13    0.47
  -5   5 -17    0.22    0.36
  -5   5 -17    0.77    0.52
  -6  -5 -17   -0.03    0.67
  -6  -5 -17   -0.04    0.53
  -6   5 -17    0.92    0.54
  -6   5 -17    0.47    0.48
  -7  -6  17    0.28    0.55
  -7   6  17    0.13    0.41
   6  -6 -17    0.43    0.45
  -6  -6  17    0.48    0.49
   6   6 -17   -0.24    0.29
  -6   6  17    0.28    0.37
  -5  -6  17    1.53    0.59
   5  -6 -17    0.36    0.43
  -5   6  17    2.11    0.63
   5   6 -17    1.50    0.60
  -5   6  17    1.69    0.44
  -4  -6  17    5.21    0.88
   4  -6 -17    6.99    1.14
  -4   6  17    3.38    0.71
   4   6 -17    4.18    0.89
   3  -6 -17    0.26    0.45
  -3  -6  17    0.69    0.45
  -3   6  17    1.44    0.49
   3   6 -17    0.73    0.50
   2  -6 -17    0.32    0.45
  -2  -6  17    0.76    0.41
   2   6 -17   -0.16    0.31
   1  -6 -17    3.91    0.84
  -1  -6  17    3.48    0.65
   1   6 -17    2.95    0.81
   0  -6 -17    6.37    1.09
   0   6 -17    8.07    1.24
  -1  -6 -17   16.69    1.70
  -1   6 -17   17.56    1.77
  -1   6 -17   18.76    0.94
  -2  -6 -17    3.27    0.78
  -2   6 -17    3.34    0.60
  -2   6 -17    2.23    0.74
  -3  -6 -17   10.98    1.45
  -3   6 -17   12.31    1.61
  -4  -6 -17   -0.01    0.47
  -4   6 -17    0.28    0.35
  -4   6 -17    0.20    0.45
  -5  -6 -17   -0.78    0.48
  -5  -6 -17    0.09    0.46
  -5   6 -17    0.42    0.50
  -5   6 -17   -0.06    0.32
   6  -7 -17   -0.15    0.43
  -6  -7  17   -0.06    0.41
   6   7 -17    0.50    0.54
  -6   7  17    0.23    0.42
   5  -7 -17    1.86    0.67
  -5  -7  17    1.19    0.57
  -5   7  17    1.38    0.53
   5   7 -17    1.13    0.59
   4  -7 -17    6.24    1.12
  -4  -7  17    5.99    0.99
  -4   7  17    8.45    1.13
   4   7 -17    6.10    1.12
   3  -7 -17    0.27    0.46
  -3  -7  17    1.26    0.49
   3   7 -17    1.26    0.60
  -3   7  17    0.94    0.48
   2  -7 -17   -0.21    0.35
  -2  -7  17    0.15    0.34
   2   7 -17    0.37    0.42
  -1  -7  17    4.71    0.78
   1  -7 -17    5.19    1.01
   1   7 -17    5.03    1.06
   0  -7 -17   -0.26    0.34
   0   7 -17    0.25    0.45
  -1  -7 -17   -0.02    0.41
  -1   7 -17   -0.22    0.34
  -2  -7 -17    5.49    1.07
  -2   7 -17    6.96    0.82
  -2   7 -17    6.46    1.17
  -3  -7 -17    2.18    0.72
  -3   7 -17    2.72    0.89
  -3   7 -17    2.93    0.64
  -4  -7 -17    0.04    0.50
  -4   7 -17   -0.12    0.46
  -4   7 -17    0.27    0.37
  -5  -7 -17    1.04    0.71
  -5  -7 -17    1.52    0.72
  -5   7 -17    1.01    0.54
  -5   7 -17    1.14    0.62
  -6  -8  17    0.49    0.48
   6  -8 -17    0.18    0.47
   6   8 -17   -0.10    0.44
  -6   8  17    0.21    0.46
  -5  -8  17    0.33    0.44
   5  -8 -17    0.09    0.47
  -5   8  17   -0.18    0.31
   5   8 -17    0.78    0.56
   4  -8 -17   -0.31    0.35
  -4  -8  17   -0.24    0.35
  -4   8  17    0.65    0.49
   4   8 -17    0.03    0.44
  -3  -8  17    0.68    0.47
   3  -8 -17    0.13    0.51
  -3   8  17    0.52    0.46
   3   8 -17    1.09    0.62
  -2  -8  17    1.26    0.49
   2  -8 -17    0.84    0.59
   2   8 -17    1.22    0.62
  -1  -8  17    0.79    0.41
   1  -8 -17    0.47    0.49
   1   8 -17    0.68    0.50
   0  -8 -17    0.89    0.58
   0   8 -17    0.72    0.51
  -1  -8 -17    0.52    0.53
  -1   8 -17    0.83    0.61
  -2  -8 -17    5.40    1.09
  -2   8 -17    6.26    1.23
  -3  -8 -17   -0.59    0.40
  -3   8 -17   -0.16    0.36
  -3   8 -17    0.12    0.28
  -4  -8 -17    1.26    0.72
  -4   8 -17    0.36    0.41
  -4   8 -17    0.33    0.52
  -5  -9  17    0.07    0.41
   5  -9 -17   -0.33    0.39
   5   9 -17    0.05    0.49
  -5   9  17    0.21    0.42
   4  -9 -17    0.24    0.51
  -4  -9  17   -0.07    0.34
   4   9 -17    0.42    0.60
  -4   9  17    0.18    0.38
  -3  -9  17    0.15    0.40
   3  -9 -17    0.62    0.63
   3   9 -17    0.76    0.52
  -3   9  17    0.47    0.41
  -2  -9  17    2.32    0.61
   2  -9 -17    2.15    0.76
   2   9 -17    1.96    0.82
  -1  -9  17    0.17    0.35
   1  -9 -17   -0.10    0.40
   1   9 -17    0.70    0.62
   0  -9 -17    0.19    0.48
   0   9 -17    0.54    0.57
  -1  -9 -17   -0.39    0.38
  -1   9 -17    0.12    0.48
  -2  -9 -17   -0.03    0.51
  -2   9 -17    0.05    0.46
  -3  -9 -17    0.44    0.53
  -3   9 -17    0.41    0.51
  -4  -9 -17    1.50    0.76
  -4   9 -17    2.41    0.94
  -4 -10  17   -0.15    0.38
   4 -10 -17    0.15    0.50
  -4  10  17    0.57    0.49
   4  10 -17    1.02    0.67
  -3 -10  17    2.47    0.70
   3 -10 -17    4.09    1.04
  -3  10  17    3.11    0.81
   3  10 -17    4.27    1.15
   2 -10 -17    0.23    0.51
  -2 -10  17    0.12    0.33
   2  10 -17   -0.33    0.43
  -1 -10  17    0.54    0.42
   1 -10 -17   -0.38    0.45
   1  10 -17    1.22    0.71
   0 -10 -17    0.26    0.53
   0  10 -17    0.07    0.43
  -1 -10 -17   -0.12    0.41
  -1  10 -17   -0.47    0.43
  -2 -10 -17    0.04    0.61
  -2  10 -17    0.77    0.61
  -3 -10 -17    0.12    0.58
  -3  10 -17   -0.30    0.49
   2 -11 -17    1.74    0.83
  -2 -11  17    0.57    0.49
   2  11 -17    1.40    0.80
  -1 -11  17    0.66    0.46
   1 -11 -17    0.03    0.49
   1  11 -17   -0.22    0.46
   0 -11 -17    0.13    0.59
   0  11 -17    1.07    0.74
  -1 -11 -17    0.83    0.58
  -1  11 -17    0.20    0.58
  -8   0  18    0.06    0.44
  -8   0  18   -0.27    0.34
  -7   0  18   -0.15    0.32
  -7   0  18    0.23    0.36
  -6   0  18    1.58    0.58
  -6   0  18    2.27    0.53
   6   0 -18    0.76    0.44
   5   0 -18    0.07    0.41
  -5   0  18   -0.32    0.27
  -5   0  18   -0.03    0.25
   4   0 -18    7.74    1.14
  -4   0  18    7.04    0.74
  -4   0  18    8.40    1.00
   3   0 -18   -0.26    0.41
  -3   0  18    0.09    0.23
  -3   0  18   -0.17    0.17
  -2   0  18   16.00    1.04
   2   0 -18   15.77    1.61
   1   0 -18   -0.20    0.43
   0   0 -18    3.05    0.82
  -1   0 -18   -0.52    0.45
  -2   0 -18   21.36    1.91
  -2   0 -18   21.44    1.36
  -3   0 -18   -0.57    0.26
  -3   0 -18    0.27    0.54
  -4   0 -18   10.39    1.33
  -4   0 -18    8.67    1.20
  -5   0 -18    0.88    0.56
  -5   0 -18   -0.15    0.43
  -6   0 -18    2.50    0.83
  -6   0 -18    4.15    0.89
  -8  -1  18   -0.18    0.41
  -8   1  18    0.08    0.47
  -8   1  18    0.69    0.51
  -7  -1  18    0.38    0.35
  -7  -1  18    0.18    0.50
  -7   1  18    0.52    0.41
  -7   1  18   -0.33    0.26
  -6  -1  18    1.21    0.43
  -6  -1  18    2.07    0.67
   6  -1 -18    0.93    0.43
  -6   1  18    1.51    0.57
  -6   1  18    2.05    0.58
   6   1 -18    2.53    0.66
  -5  -1  18    0.85    0.45
  -5  -1  18    1.85    0.41
   5  -1 -18    0.87    0.55
  -5   1  18    0.49    0.34
   5   1 -18    1.17    0.54
  -5   1  18    0.56    0.39
  -4  -1  18    7.09    0.97
   4  -1 -18    5.80    1.09
  -4  -1  18    8.44    0.73
  -4   1  18   10.00    0.90
  -4   1  18    5.42    0.78
   4   1 -18    5.80    1.00
  -3  -1  18    4.42    0.71
   3  -1 -18    5.67    1.08
   3   1 -18    5.85    1.01
  -3   1  18    5.80    0.69
  -3   1  18    6.42    0.81
  -2  -1  18   13.12    1.12
   2  -1 -18   12.26    1.46
   2   1 -18   16.07    1.59
  -2   1  18   12.58    1.10
  -1  -1  18   -0.03    0.18
   1  -1 -18   -0.31    0.47
   1   1 -18   -0.26    0.39
   0  -1 -18   12.18    1.45
   0   1 -18   10.28    1.32
  -1  -1 -18   10.90    1.39
  -1   1 -18   11.14    1.37
  -1   1 -18   10.58    0.99
  -2  -1 -18    0.34    0.59
  -2   1 -18    1.13    0.47
  -2   1 -18    0.87    0.60
  -3  -1 -18    0.01    0.35
  -3  -1 -18    0.46    0.56
  -3   1 -18    0.29    0.43
  -3   1 -18   -0.62    0.34
  -4  -1 -18   -0.71    0.41
  -4  -1 -18   -0.32    0.32
  -4   1 -18    0.22    0.52
  -4   1 -18   -0.12    0.33
  -5  -1 -18    0.18    0.43
  -5  -1 -18    0.12    0.45
  -5   1 -18    0.27    0.42
  -5   1 -18    0.23    0.48
  -6  -1 -18   -0.10    0.41
  -6  -1 -18    0.52    0.62
  -6   1 -18    0.64    0.45
  -6   1 -18    0.35    0.49
  -8  -2  18    0.82    0.59
  -8   2  18    1.37    0.63
  -8   2  18    0.73    0.51
  -7  -2  18   -0.04    0.40
  -7   2  18   -0.12    0.37
  -7   2  18   -0.07    0.32
   6  -2 -18   -0.25    0.26
  -6  -2  18    0.05    0.35
  -6  -2  18   -0.08    0.26
  -6   2  18    0.03    0.31
   6   2 -18    0.23    0.24
  -6   2  18   -0.04    0.28
   5  -2 -18    0.46    0.55
  -5  -2  18    0.01    0.21
  -5  -2  18    0.23    0.40
  -5   2  18    0.23    0.29
   5   2 -18   -0.17    0.30
  -5   2  18    0.17    0.30
  -4  -2  18    0.68    0.25
   4  -2 -18    0.90    0.65
  -4  -2  18    0.49    0.38
   4   2 -18    1.26    0.60
  -4   2  18    0.59    0.32
  -4   2  18    0.94    0.38
   3  -2 -18   25.58    2.08
  -3  -2  18   23.91    1.37
  -3   2  18   24.05    1.21
   3   2 -18   24.38    2.00
  -3   2  18   22.92    1.26
  -2  -2  18    0.27    0.24
   2  -2 -18    0.25    0.54
  -2   2  18   -0.24    0.19
   2   2 -18    0.71    0.56
  -1  -2  18   12.82    1.15
   1  -2 -18   13.52    1.51
   1   2 -18   11.97    1.39
   0  -2 -18    0.36    0.50
   0   2 -18    1.56    0.61
   0   2 -18    1.28    0.35
  -1  -2 -18    0.72    0.58
  -1   2 -18    0.54    0.52
  -1   2 -18    0.16    0.27
  -2  -2 -18   28.55    1.89
  -2   2 -18   24.82    2.06
  -2   2 -18   23.61    1.38
  -3  -2 -18    2.26    0.69
  -3  -2 -18    3.70    0.92
  -3   2 -18    3.46    0.84
  -3   2 -18    2.44    0.68
  -4  -2 -18    1.81    0.83
  -4  -2 -18    0.89    0.58
  -4   2 -18    1.38    0.58
  -4   2 -18    2.35    0.71
  -5  -2 -18    1.66    0.73
  -5  -2 -18    3.96    0.94
  -5   2 -18    4.07    0.97
  -5   2 -18    2.15    0.69
  -6  -2 -18    1.84    0.68
  -6  -2 -18    1.57    0.74
  -6   2 -18    1.40    0.69
  -6   2 -18    2.35    0.70
  -7  -3  18    0.26    0.48
  -7   3  18   -0.17    0.31
  -7   3  18    0.45    0.35
   6  -3 -18    6.33    1.04
  -6  -3  18    5.16    0.99
  -6   3  18    8.34    1.04
  -6   3  18    5.37    0.85
   5  -3 -18    1.34    0.58
  -5  -3  18    0.20    0.32
   5   3 -18    0.79    0.47
  -5   3  18    0.66    0.33
  -5   3  18   -0.22    0.29
   4  -3 -18   10.65    1.34
  -4  -3  18    9.55    1.12
  -4   3  18   10.80    1.02
   4   3 -18   11.54    1.34
  -4   3  18   10.47    1.06
  -3  -3  18    2.46    0.57
   3  -3 -18    2.76    0.78
   3   3 -18    2.58    0.71
  -3   3  18    2.27    0.56
  -3   3  18    2.46    0.53
  -2  -3  18    0.15    0.24
   2  -3 -18    0.23    0.44
   2   3 -18   -0.18    0.42
   1  -3 -18   11.67    1.40
  -1  -3  18   11.29    1.10
   1   3 -18   12.67    1.45
   1   3 -18   10.42    0.62
   0  -3 -18   16.64    1.64
   0   3 -18   16.52    1.63
   0   3 -18   15.42    0.86
  -1  -3 -18    8.82    1.23
  -1   3 -18    6.12    0.76
  -1   3 -18    7.20    1.19
  -2  -3 -18    0.28    0.51
  -2   3 -18    0.43    0.34
  -2   3 -18    0.31    0.48
  -3  -3 -18    0.27    0.56
  -3   3 -18   -0.33    0.45
  -3   3 -18    0.55    0.43
  -4  -3 -18    2.47    0.90
  -4  -3 -18    2.49    0.76
  -4   3 -18    3.00    0.75
  -4   3 -18    1.54    0.57
  -5  -3 -18    2.61    0.87
  -5  -3 -18    1.52    0.78
  -5   3 -18    1.02    0.62
  -5   3 -18    2.00    0.69
  -6  -3 -18    1.77    0.82
  -6  -3 -18    1.37    0.71
  -6   3 -18    0.64    0.54
  -6   3 -18    1.25    0.52
  -7  -4  18    1.96    0.73
  -7   4  18    0.22    0.35
  -7   4  18    0.45    0.47
  -6  -4  18    0.73    0.55
   6  -4 -18    0.31    0.56
  -6   4  18    0.54    0.38
  -6   4  18    0.57    0.35
   6   4 -18    1.96    0.58
   5  -4 -18    0.46    0.52
  -5  -4  18    0.31    0.37
  -5   4  18    0.03    0.29
   5   4 -18    0.64    0.42
  -5   4  18   -0.16    0.19
   4  -4 -18    1.40    0.68
  -4  -4  18    3.47    0.74
   4   4 -18    2.71    0.74
  -4   4  18    1.93    0.48
  -4   4  18    3.27    0.66
  -3  -4  18    0.19    0.27
   3  -4 -18    0.71    0.48
   3   4 -18    0.26    0.42
  -3   4  18    0.25    0.30
  -3   4  18    0.10    0.21
  -2  -4  18    4.42    0.72
   2  -4 -18    4.77    0.91
   2   4 -18    5.36    1.02
  -1  -4  18   26.19    1.42
   1  -4 -18   26.26    1.76
   1   4 -18   25.51    0.77
   1   4 -18   25.60    1.75
   0  -4 -18   18.55    1.75
   0   4 -18   18.06    1.75
   0   4 -18   18.77    0.88
  -1  -4 -18    0.45    0.49
  -1   4 -18    0.24    0.26
  -1   4 -18    0.55    0.48
  -2  -4 -18   13.44    1.51
  -2   4 -18   15.04    1.27
  -2   4 -18   12.37    1.49
  -3  -4 -18    1.62    0.66
  -3   4 -18    1.13    0.63
  -3   4 -18    1.20    0.48
  -4  -4 -18    6.56    1.21
  -4  -4 -18   10.48    1.44
  -4   4 -18    9.31    1.34
  -4   4 -18    9.11    1.20
  -5  -4 -18    0.63    0.60
  -5  -4 -18   -0.42    0.51
  -5   4 -18    1.20    0.61
  -5   4 -18    0.24    0.38
  -6  -4 -18   -0.30    0.61
  -6  -4 -18    0.51    0.64
  -6   4 -18   -0.18    0.43
  -6   4 -18    0.27    0.50
  -7  -5  18    0.68    0.57
  -7   5  18   -0.06    0.42
  -7   5  18    0.12    0.29
   6  -5 -18    0.06    0.47
  -6  -5  18   -0.14    0.37
  -6   5  18   -0.01    0.30
   6   5 -18    0.88    0.49
  -6   5  18   -0.02    0.19
  -5  -5  18    7.02    1.09
   5  -5 -18    5.21    1.00
   5   5 -18    7.27    1.14
  -5   5  18    5.50    0.88
  -4  -5  18    4.61    0.86
   4  -5 -18    3.34    0.82
  -4   5  18    4.29    0.77
   4   5 -18    4.70    0.92
   3  -5 -18   -0.20    0.36
  -3  -5  18    0.78    0.42
  -3   5  18    0.15    0.31
   3   5 -18    0.80    0.52
   2  -5 -18    7.17    1.17
  -2  -5  18    8.87    1.05
   2   5 -18    7.69    1.22
  -1  -5  18    6.57    0.88
   1  -5 -18    7.55    1.16
   1   5 -18    5.73    1.06
   0  -5 -18    6.30    1.10
   0   5 -18    6.62    0.54
   0   5 -18    5.95    1.08
  -1  -5 -18   21.09    1.93
  -1   5 -18   17.97    1.81
  -1   5 -18   18.61    1.00
  -2  -5 -18    0.65    0.51
  -2   5 -18    0.88    0.37
  -2   5 -18    1.39    0.62
  -3  -5 -18    2.10    0.75
  -3   5 -18    1.16    0.58
  -3   5 -18    1.03    0.46
  -4  -5 -18    1.24    0.64
  -4  -5 -18    0.68    0.50
  -4   5 -18    2.06    0.74
  -4   5 -18    0.90    0.49
  -5  -5 -18    3.76    1.04
  -5  -5 -18    1.36    0.79
  -5   5 -18    5.37    1.05
  -5   5 -18    3.47    0.83
  -7  -6  18    0.64    0.61
  -7   6  18    0.17    0.38
   6  -6 -18    1.10    0.63
  -6  -6  18    0.20    0.47
   6   6 -18    0.14    0.41
  -6   6  18   -0.15    0.38
   5  -6 -18    1.28    0.60
  -5  -6  18    1.85    0.66
  -5   6  18    2.34    0.52
   5   6 -18    1.94    0.61
  -5   6  18    1.41    0.54
   4  -6 -18    0.02    0.42
  -4  -6  18    1.14    0.53
   4   6 -18    1.65    0.63
  -4   6  18    0.96    0.44
   3  -6 -18    3.67    0.86
  -3  -6  18    2.84    0.64
  -3   6  18    4.25    0.80
   3   6 -18    2.48    0.75
  -2  -6  18   10.26    1.14
   2  -6 -18   10.91    1.42
   2   6 -18   12.66    1.53
   1  -6 -18    0.15    0.47
  -1  -6  18    0.15    0.29
   1   6 -18    0.20    0.43
   0  -6 -18   29.16    1.92
   0   6 -18   29.17    1.99
  -1  -6 -18   12.89    1.58
  -1   6 -18   11.79    0.92
  -1   6 -18   12.59    1.58
  -2  -6 -18    1.98    0.74
  -2   6 -18    4.00    0.65
  -2   6 -18    3.31    0.88
  -3  -6 -18    2.86    0.85
  -3   6 -18    1.02    0.45
  -3   6 -18    2.85    0.88
  -4  -6 -18    0.15    0.48
  -4   6 -18    0.52    0.48
  -4   6 -18    0.21    0.33
  -5  -6 -18    2.00    0.81
  -5  -6 -18    2.16    0.79
  -5   6 -18    1.41    0.64
  -5   6 -18    1.05    0.54
   6  -7 -18    0.19    0.49
  -6  -7  18    0.15    0.43
  -6   7  18    0.07    0.38
   6   7 -18   -0.05    0.43
   5  -7 -18    0.42    0.47
  -5  -7  18    0.11    0.40
   5   7 -18    0.55    0.48
  -5   7  18    0.97    0.51
   4  -7 -18    0.94    0.57
  -4  -7  18    0.62    0.44
  -4   7  18    0.02    0.37
   4   7 -18    1.37    0.58
   3  -7 -18    3.71    0.93
  -3  -7  18    3.10    0.70
   3   7 -18    2.91    0.87
  -3   7  18    3.06    0.71
  -2  -7  18    0.37    0.32
   2  -7 -18    0.79    0.54
   2   7 -18    0.33    0.47
  -1  -7  18    0.10    0.30
   1  -7 -18   -0.03    0.33
   1   7 -18    0.49    0.47
   0  -7 -18    1.96    0.74
   0   7 -18    3.43    0.91
  -1  -7 -18    5.85    1.10
  -1   7 -18    5.13    1.08
  -2  -7 -18   -0.14    0.45
  -2   7 -18    0.65    0.50
  -3  -7 -18    1.04    0.62
  -3   7 -18    0.05    0.43
  -3   7 -18    0.74    0.42
  -4  -7 -18    2.66    0.89
  -4   7 -18    1.91    0.73
  -4   7 -18    2.01    0.60
  -5  -7 -18    1.89    0.84
  -5  -7 -18    3.15    0.97
  -5   7 -18    2.28    0.73
  -5   7 -18    1.19    0.70
  -5  -8  18    0.39    0.41
   5  -8 -18    0.51    0.48
   5   8 -18   -0.14    0.40
  -5   8  18   -0.08    0.36
   4  -8 -18    0.96    0.64
  -4  -8  18    1.55    0.60
   4   8 -18    1.21    0.65
  -4   8  18    0.81    0.47
  -3  -8  18    1.06    0.51
   3  -8 -18    0.42    0.49
   3   8 -18    0.98    0.65
  -3   8  18    1.41    0.55
  -2  -8  18    5.70    0.89
   2  -8 -18    5.85    1.20
   2   8 -18    5.04    1.08
   1  -8 -18    1.30    0.63
  -1  -8  18    0.10    0.32
   1   8 -18    1.16    0.64
   0  -8 -18    5.88    1.17
   0   8 -18    3.96    1.01
  -1  -8 -18    3.37    0.89
  -1   8 -18    2.50    0.87
  -2  -8 -18    0.15    0.45
  -2   8 -18    0.27    0.48
  -3  -8 -18    2.65    0.86
  -3   8 -18    1.34    0.67
  -4  -8 -18    0.81    0.71
  -4   8 -18    0.25    0.31
  -4   8 -18    0.41    0.51
   5  -9 -18   -0.08    0.50
  -5  -9  18   -0.10    0.37
  -5   9  18   -0.18    0.41
   5   9 -18   -0.14    0.46
  -4  -9  18    0.22    0.45
   4  -9 -18    0.19    0.49
   4   9 -18    0.78    0.59
  -4   9  18    0.45    0.43
   3  -9 -18    0.46    0.57
  -3  -9  18    1.54    0.62
  -3   9  18    1.64    0.58
   3   9 -18    2.14    0.80
  -2  -9  18    1.53    0.58
   2  -9 -18    2.08    0.77
   2   9 -18    1.68    0.71
   1  -9 -18    0.09    0.43
  -1  -9  18    0.84    0.43
   1   9 -18    0.89    0.64
   0  -9 -18   -0.54    0.41
   0   9 -18   -0.35    0.36
  -1  -9 -18    3.26    0.98
  -1   9 -18    1.70    0.78
  -2  -9 -18   -0.16    0.56
  -2   9 -18    1.78    0.75
  -3  -9 -18    5.57    1.21
  -3   9 -18    5.23    1.25
  -3 -10  18    0.01    0.40
   3 -10 -18    0.10    0.55
   3  10 -18   -0.10    0.56
  -3  10  18    0.43    0.46
  -2 -10  18    0.04    0.41
   2 -10 -18   -0.15    0.47
   2  10 -18   -0.29    0.37
  -1 -10  18    0.03    0.33
   1 -10 -18    0.43    0.51
   1  10 -18    0.11    0.57
   0 -10 -18   -0.03    0.50
   0  10 -18    1.20    0.70
  -1 -10 -18    1.06    0.65
  -1  10 -18    1.67    0.80
  -2 -10 -18    0.03    0.53
  -2  10 -18    0.53    0.68
   1 -11 -18    1.08    0.70
  -1 -11  18    0.01    0.36
   1  11 -18    0.52    0.65
   0 -11 -18    0.56    0.57
   0  11 -18    0.26    0.61
  -8   0  19   -0.27    0.44
  -8   0  19   -0.28    0.37
  -7   0  19    6.42    0.91
  -7   0  19    4.35    0.91
  -6   0  19    0.03    0.29
   6   0 -19    0.21    0.25
  -6   0  19    0.02    0.28
  -5   0  19   -0.73    0.21
  -5   0  19    0.14    0.28
   5   0 -19   -0.45    0.36
  -4   0  19   -0.13    0.31
   4   0 -19    0.19    0.53
  -4   0  19   -0.02    0.23
  -3   0  19    0.38    0.30
   3   0 -19    0.53    0.61
   2   0 -19    0.52    0.55
  -2   0  19    0.34    0.27
   1   0 -19   -0.67    0.40
   0   0 -19    0.64    0.50
  -1   0 -19    0.46    0.61
  -2   0 -19    0.09    0.34
  -2   0 -19    0.99    0.56
  -3   0 -19   44.61    2.43
  -3   0 -19   45.49    2.21
  -4   0 -19   -0.27    0.38
  -4   0 -19    0.11    0.39
  -5   0 -19    0.12    0.46
  -5   0 -19    0.79    0.56
  -6   0 -19   -0.57    0.42
  -6   0 -19   -0.15    0.36
  -8  -1  19    0.08    0.51
  -8   1  19    0.67    0.50
  -7  -1  19    0.84    0.53
  -7  -1  19    1.42    0.49
  -7   1  19    1.59    0.56
  -7   1  19    0.51    0.42
  -6  -1  19   -0.36    0.33
  -6  -1  19   -0.09    0.24
   6  -1 -19   -0.06    0.30
  -6   1  19   -0.02    0.32
   6   1 -19    0.23    0.26
  -6   1  19    0.04    0.29
   5  -1 -19    0.10    0.45
  -5  -1  19   -0.05    0.23
  -5  -1  19    0.23    0.38
  -5   1  19    0.31    0.29
   5   1 -19    0.65    0.43
  -5   1  19    0.12    0.34
  -4  -1  19    1.77    0.38
   4  -1 -19    1.59    0.76
  -4  -1  19    0.92    0.42
  -4   1  19    2.37    0.56
  -4   1  19    2.39    0.50
   4   1 -19    2.08    0.76
  -3  -1  19   34.90    1.69
   3  -1 -19   33.16    2.13
   3   1 -19   35.68    2.04
  -3   1  19   37.54    1.70
  -2  -1  19    3.23    0.62
   2  -1 -19    4.86    1.04
  -2   1  19    4.30    0.71
   2   1 -19    2.23    0.80
   1  -1 -19    6.07    1.13
   1   1 -19    5.84    1.04
   0  -1 -19    1.23    0.65
   0   1 -19    1.22    0.62
  -1  -1 -19   19.07    1.90
  -1   1 -19   21.36    1.94
  -1   1 -19   20.37    1.19
  -2  -1 -19   -0.41    0.45
  -2   1 -19    0.64    0.44
  -2   1 -19    0.09    0.51
  -3  -1 -19    8.63    1.33
  -3  -1 -19   11.35    1.37
  -3   1 -19    9.96    1.25
  -3   1 -19    9.40    1.35
  -4  -1 -19    1.03    0.55
  -4  -1 -19    0.11    0.49
  -4   1 -19    0.91    0.55
  -4   1 -19   -0.15    0.31
  -5  -1 -19    0.76    0.58
  -5  -1 -19    0.49    0.51
  -5   1 -19    0.04    0.44
  -5   1 -19    0.45    0.49
  -6  -1 -19    0.61    0.55
  -6  -1 -19    0.31    0.63
  -6   1 -19    0.11    0.51
  -6   1 -19    0.73    0.49
  -7  -2  19    1.45    0.62
  -7   2  19    1.74    0.53
  -7   2  19    1.01    0.45
  -6  -2  19   -0.18    0.41
   6  -2 -19    0.10    0.48
  -6   2  19    0.31    0.33
  -6   2  19    0.14    0.29
   6   2 -19    0.56    0.37
  -5  -2  19    2.81    0.45
   5  -2 -19    0.92    0.59
  -5  -2  19    0.71    0.49
  -5   2  19    1.97    0.56
   5   2 -19    2.83    0.69
  -5   2  19    1.78    0.51
   4  -2 -19    7.60    1.20
  -4  -2  19    7.80    1.03
  -4   2  19   10.11    1.01
  -4   2  19    8.64    0.98
   4   2 -19    9.97    1.26
   3  -2 -19    2.59    0.79
  -3  -2  19    3.08    0.62
  -3   2  19    2.86    0.57
  -3   2  19    3.45    0.60
   3   2 -19    2.66    0.79
   2  -2 -19   19.62    1.87
  -2  -2  19   19.75    1.23
   2   2 -19   18.25    1.75
  -1  -2  19    0.81    0.36
   1  -2 -19    1.78    0.77
   1   2 -19    1.10    0.60
   0  -2 -19    1.28    0.64
   0   2 -19    0.81    0.33
   0   2 -19    0.60    0.55
  -1  -2 -19   -0.04    0.56
  -1   2 -19   -0.13    0.28
  -1   2 -19   -0.20    0.44
  -2  -2 -19   -0.17    0.48
  -2   2 -19   -0.31    0.26
  -2   2 -19   -0.02    0.44
  -3  -2 -19   22.51    2.10
  -3  -2 -19   23.42    1.92
  -3   2 -19   23.36    2.06
  -3   2 -19   23.73    1.50
  -4  -2 -19    1.34    0.63
  -4  -2 -19   -0.27    0.52
  -4   2 -19    0.63    0.52
  -4   2 -19    0.45    0.41
  -5  -2 -19    0.95    0.61
  -5  -2 -19    1.37    0.74
  -5   2 -19    0.25    0.46
  -5   2 -19    0.61    0.51
  -6  -2 -19    0.09    0.46
  -6  -2 -19    0.38    0.55
  -6   2 -19    0.03    0.47
  -6   2 -19    0.20    0.42
  -7  -3  19    0.66    0.50
  -7   3  19   -0.07    0.30
  -7   3  19   -0.56    0.32
   6  -3 -19   -0.41    0.45
  -6  -3  19   -0.74    0.33
  -6   3  19    0.33    0.33
   6   3 -19    0.28    0.36
  -6   3  19    0.20    0.33
  -5  -3  19    0.45    0.40
   5  -3 -19    0.09    0.52
   5   3 -19    0.64    0.44
  -5   3  19    0.83    0.38
  -5   3  19    0.63    0.40
  -4  -3  19    2.14    0.60
   4  -3 -19    3.03    0.87
   4   3 -19    2.29    0.67
  -4   3  19    3.73    0.66
  -4   3  19    3.28    0.63
   3  -3 -19   11.51    1.39
  -3  -3  19   11.20    1.19
  -3   3  19   12.18    1.15
   3   3 -19   10.38    1.38
  -3   3  19   10.07    1.02
   2  -3 -19    7.32    1.16
  -2  -3  19    7.14    0.90
   2   3 -19    8.59    0.48
   2   3 -19    6.90    1.09
   1  -3 -19    0.26    0.49
  -1  -3  19    0.39    0.33
   1   3 -19    0.38    0.23
   1   3 -19    0.22    0.49
   0  -3 -19    3.74    0.89
   0   3 -19    3.36    0.51
   0   3 -19    2.78    0.80
  -1  -3 -19    0.88    0.61
  -1   3 -19    1.76    0.46
  -1   3 -19    0.88    0.60
  -2  -3 -19    9.79    1.41
  -2   3 -19   12.01    1.49
  -3  -3 -19    5.28    1.08
  -3   3 -19    6.12    0.95
  -3   3 -19    3.88    0.91
  -4  -3 -19    0.31    0.65
  -4  -3 -19    1.44    0.63
  -4   3 -19    1.84    0.70
  -4   3 -19    1.13    0.54
  -5  -3 -19    1.54    0.82
  -5  -3 -19    2.33    0.88
  -5   3 -19    2.73    0.80
  -5   3 -19    1.32    0.65
  -6  -3 -19   -0.24    0.58
  -6  -3 -19   -0.37    0.41
  -6   3 -19    0.38    0.46
  -6   3 -19   -0.29    0.45
  -7  -4  19   -0.49    0.33
  -7   4  19    0.04    0.36
  -7   4  19    0.29    0.40
   6  -4 -19   -0.24    0.53
  -6  -4  19    0.16    0.34
  -6   4  19    0.67    0.43
  -6   4  19    0.04    0.28
   6   4 -19    0.70    0.41
   5  -4 -19    0.68    0.53
  -5  -4  19    0.94    0.54
  -5   4  19    0.94    0.38
   5   4 -19    0.36    0.40
  -5   4  19    1.25    0.48
  -4  -4  19    0.74    0.43
   4  -4 -19    0.98    0.60
  -4   4  19    0.92    0.43
  -4   4  19    1.25    0.41
   4   4 -19    1.55    0.61
  -3  -4  19    1.72    0.52
   3  -4 -19    2.13    0.70
   3   4 -19    2.55    0.70
  -3   4  19    1.46    0.46
   2  -4 -19    1.80    0.73
  -2  -4  19    2.14    0.55
   2   4 -19    1.98    0.72
  -1  -4  19   24.43    1.41
   1  -4 -19   20.62    1.87
   1   4 -19   26.56    2.21
   0  -4 -19   21.72    1.94
   0   4 -19   26.17    1.08
   0   4 -19   26.11    2.18
  -1  -4 -19    1.14    0.63
  -1   4 -19    1.35    0.40
  -1   4 -19    0.34    0.48
  -2  -4 -19    0.51    0.56
  -2   4 -19    0.65    0.40
  -2   4 -19    0.52    0.50
  -3  -4 -19    1.76    0.75
  -3   4 -19    3.26    0.85
  -3   4 -19    1.96    0.62
  -4  -4 -19    1.58    0.80
  -4  -4 -19    1.11    0.67
  -4   4 -19    1.87    0.62
  -4   4 -19    1.14    0.64
  -5  -4 -19   -0.15    0.67
  -5  -4 -19    0.20    0.50
  -5   4 -19    0.59    0.49
  -5   4 -19    0.85    0.49
  -7  -5  19    0.29    0.45
  -7   5  19    0.03    0.36
  -7   5  19    0.12    0.34
  -6  -5  19    0.90    0.55
   6  -5 -19    0.67    0.60
  -6   5  19    0.55    0.37
   6   5 -19    1.49    0.59
  -6   5  19    1.32    0.55
  -5  -5  19    0.83    0.53
   5  -5 -19    2.02    0.79
   5   5 -19    2.33    0.70
  -5   5  19    1.83    0.50
  -5   5  19    1.28    0.51
  -4  -5  19    0.79    0.49
   4  -5 -19    0.53    0.50
  -4   5  19    1.65    0.52
   4   5 -19    0.50    0.51
  -4   5  19    0.76    0.35
   3  -5 -19    0.85    0.56
  -3  -5  19    0.27    0.34
   3   5 -19    1.21    0.56
  -3   5  19    0.08    0.34
   2  -5 -19   -0.26    0.34
  -2  -5  19   -0.04    0.26
   2   5 -19   -0.07    0.39
   1  -5 -19   10.64    1.41
  -1  -5  19   11.67    1.23
   1   5 -19   12.67    1.56
   0  -5 -19   12.06    1.50
   0   5 -19   10.02    1.41
  -1  -5 -19    0.41    0.51
  -1   5 -19    1.28    0.63
  -1   5 -19    1.16    0.37
  -2  -5 -19    0.09    0.42
  -2   5 -19    0.63    0.36
  -2   5 -19    0.46    0.51
  -3  -5 -19    6.47    1.20
  -3   5 -19    5.30    1.08
  -4  -5 -19   -0.13    0.54
  -4  -5 -19    0.74    0.59
  -4   5 -19    0.89    0.49
  -4   5 -19    1.68    0.67
  -5  -5 -19    0.66    0.55
  -5  -5 -19   -0.60    0.56
  -5   5 -19   -0.49    0.37
  -5   5 -19    0.28    0.47
  -6  -6  19    0.15    0.45
   6  -6 -19   -0.33    0.50
   6   6 -19    0.89    0.50
[truncated: 60,323 more chars]
